# Supplementary material for: Stings on wings: Proteotranscriptomic and biochemical profiling of the lesser banded hornet (Vespa affinis) venom
Source: Front Mol Biosci. 2022 Dec 19;9:1066793. doi: 10.3389/fmolb.2022.1066793 (PMC9806352; doi:10.3389/fmolb.2022.1066793)
Supplement: Supplementary file 2 [file DataSheet1.ZIP]

Archive with 5 entries (5 files):
- Multiple sequence alignment for CAP family.fas
- Multiple sequence alignment for DPP family.fas
- Multiple sequence alignment for HYL family.fas
- Multiple sequence alignment for PLA1 family.fas
- Multiple sequence alignment for serine protease family.fas
