# Supplementary material for: Stings on wings: Proteotranscriptomic and biochemical profiling of the lesser banded hornet (Vespa affinis) venom
Source: Front Mol Biosci. 2022 Dec 19;9:1066793. doi: 10.3389/fmolb.2022.1066793 (PMC9806352; doi:10.3389/fmolb.2022.1066793)
Supplement: Supplementary file 2 [file DataSheet1.ZIP › Multiple sequence alignment for CAP family.fas]

>CAP2
ATG------------------------------------------------------------------------------------------------------------------------------------------------------------------------------------------------------------------------------------------------------------------------------------------------------AACACTTTGGTATGGAATGATGAATTAGCTAAAATCGCCCAAGTATGGGCTAGTCAATGTAAATAT---GGTCATGACGATTGTAGGAATACAGCAAAATATTTAGTCGGACAAAATATAGCCAAACAAAGTACCACAGCC---GCTTCATTCGCGCCGGTATCTAATATGGTCAAGGCGTGGGCAGATGAAGTGAAAGATTATCAATACGGA---TCACCAAACAAAGGTCGTAAAATCGGCCATTACACTCAAATGGTTTGGGCTAAAACTAAGGAAATTGGTTGTGGAAGTATAAAATATATTGAAAATGGCTGGCACAATCATTACCTTGTATGTAATTACGGACCCGCCGGAAATTTTGTAAATGAACCAGTTTATGAAAAGAAG
>CAP3
ATGAAAATCAGCGGGTTCGTTTATCTCATCCTTATTACCACGATAATTAATTTATCGTTCAGTGAGGCGAATAATTATTGTAAAATTAAGTGTCAATCAGGTATCCATACTCTCTGCAAATATGGAACTTCGACGAAACCG------AATTGCGGTAGAAGCGTAGTGAAAGCCAGTGGTCTAACGAATGCAGAGAAATTAGAAATCCTAAAGCAGCACAATGAATTTAGACAAAAGGTTGCACGGGGCTTGGAGACCAGAGGTAATCCTGGACCGCAGCCCCCAGCGAAGAGTATGAACACTTTGGTATGGAATGATGAATTAGCTAAAATCGCCCAAGTATGGGCTAGTCAATGTAAATAT---GGTCATGACGATTGTAGGAATACAGCAAAATATTTAGTCGGACAAAATATAGCCAAACAAAGTACCACAGCC---GCTTCATTCGCGCCGGTATCTAATATGGTCAAGGCGTGGGCAGATGAAGTGAAAGATTATCAATACGGATCA---CCAAACAAAGGTCGTAAAATCGGCCATTACACTCAAATGGTTTGGGCTAAAACTAAGGAAATTGGTTGTGGAAGTATAAAATATATTGAAAATGGCTGGCACAATCATTACCTTGTATGTAATTACGGACCCGCCGGAAATTTTGTAAATGAACCAGTTTATGAAAAGAAG
>CAP8
ATG---------------------------------------------------CATTCGAGATTAAGGAAAAAATTTTGCCGG---TCTAACCTGATTGGTGCTCTTTTTCTTCGTCTGTTATCCTTCGATAAGGTTCTAGCTAATTGCATGGGAAAGAAGATATTACGTTCCGGAAGAATATCATGCGAAGAGAAACAGATCATATTGGACGAGCATAATCGTTTGAGGCAACTGGTGGCACTTGGA---CAAATTCACGGCCAACCTGGG------------GCTGCTAATATGATGGAAATGTTATGGGACGACGAATTGGCAGATGTTGCACAAAAATGGGCAGACAGTTGTGCCGAG---ACGCATGACAATTACAGAAATGTCCGCAGATTCGCAGTTGGTCAGAACATAGCACGAACTTGGACTACCAGACCCGACAGCGAACCGAATTGGAGACGACAAATTTCTGGCTGGTTCAACGAGGTTCAACACTATCACACTGGT------------TACAGTAAGACTACGGGACACTACACGCAGTTAGTTTGGAGCGACACGTTTCTCATTGGCTGTGGATATTCGTTCTATTATGATAAAGGATATACTAAAAATTAC---GTTTGCAATTATGGACCGAGTGGAAATATTATTGGTTACCAACCCTATCAATCCGGA
>M98859.1_Dolichovespula_arenaria
---------------------------------------------------------------------AACAACTACTGCAAGATA---TGTCCAAAGGGTACCCATACTCTCTGCAAATATGGAACCTCGATGAAGCCG------AATTGCGGTGGAAAGATAGTGAAAAGTTATGGTGTAACGAACGATGAGAAAAATGAAATAGTGAAGCGACACAATGAGTTTAGGCAAAAGGTCGCCCAGGGCTTGGAGACCAGAGGTAATCCTGGACCACAGCCTCCAGCGAAGAACATGAACCTTTTGGTATGGAACGATGAGTTAGCTAAGATCGCCCAAACTTGGGCCAATCAATGTAACTTT---GGCCATGACCAGTGTAGAAACACGGCAAAATATCCAGTTGGACAAAACGTAGCCATAGCATCTACCACGGGC---AATTCATACCAGACAATGTCTTATCTAATAAAAATGTGGGAGGACGAAGTGAAAGATTATAATCCCCATAAAATGCATAACAACTTCTCTAAAGTCGGCCATTACACTCAAATGGTTTGGGGTAAAACTAAGGAAATTGGTTGTGGAAGCGTTAAATATATTGAAAATAAATGGCACACTCATTACCTTGTATGTAATTACGGACCTGCCGGAAATTATATGAATCAGCCGGTTTATGAAAGAAAA
>J03602.1_Dolichovespula_maculata
---------------------------------------CCGATAATCAATTTATCGTTTGGTGAGGCGAACAATTATTGCAAGATAAAGTGTTCACGGGGTATCCATACTCTCTGCAAATTTGGAACTTCGATGAAGCCT------AATTGCGGTAGTAAGTTAGTGAAAGTTCATGGTGTTTCGAACGATGAGAAAAATGAGATAGTGAATCGGCACAATCAATTTAGGCAAAAGGTCGCGAAGGGATTGGAGACCAGAGGTAATCCTGGACCACAGCCTCCAGCGAAGAACATGAACGTTTTGGTATGGAACGATGAGTTAGCTAAGATCGCCCAAACTTGGGCCAATCAATGTAGCTTT---GGCCATGACCAATGTAGAAACACGGAAAAATATCAAGTTGGACAAAACGTAGCCATAGCATCTACCACGGGC---AATTCATACGCGACAATGTCTAAACTAATAGAAATGTGGGAAAACGAAGTGAAAGATTTTAATCCCAAGAAAGGAGATAACAACTTCAGTAAAGTCGGCCATTATACTCAAATGGTTTGGGGTAAAACTAAGGAAATTGGTTGTGGAAGTGTTAAATATATTGAAAATAATTGGCACACTCATTACCTTGTATGTAATTACGGACCTGCCGGAAATTATATGGATCAGCCAATTTAT---------
>J03601.1_Dolichovespula_maculata
ATGGAAATCGGTGGGCTGGTTTATCTCATTCTTATCATCACGATAATTAATTTATCGTTCGGTGAGACGAATAATTATTGTAAGATAAAATGTCGAAAAGGTATCCATACTCTCTGCAAATTTGGAACTTCGATGAAACCG------AATTGCGGTAGAAATGTAGTGAAAGCTTATGGTCTAACGAACGACGAGAAAAATGAAATCCTGAAACGCCACAATGACTTTAGACAAAATGTTGCTAAGGGCTTGGAGACCAGAGGTAAGCCTGGACCACAGCCTCCAGCGAAGAACATGAACGTTTTGGTATGGAACGATGAGTTAGCTAAGATCGCCCAAACGTGGGCCAATCAATGTGATTTC---AATCACGACGATTGTAGGAACACGGCAAAATATCAAGTTGGACAAAATATAGCCATATCATCTACCACGGCC---ACCCAATTCGATCGGCCATCTAAACTGATAAAACAGTGGGAAGATGAGGTGACGGAATTTAATTACAAAGTCCAAAATAGCAACTTCCGTAAAGTCGGCCATTACACCCAAATGGTATGGGGTAAAACTAAGGAAATTGGTTGTGGAAGTATTAAATATATTGAAGATAATTGGTACACTCATTACCTTGTATGTAATTACGGACCTGGCGGAAATGATTTTAATCAGCCAATTTATGAAAGAAAA
>M98857.1_Polistes_annularis
---------------------------------------------------------TCATCGCAAGGTGTTGATTATTGTAAAATAAAGTGTCCAAGTGGTATCCATACAGTCTGCCAATATGGAGAATCGACAAAACCAAGCAAGAATTGTGCCGGTAAAGTAATCAAATCGGTTGGTCCAACGGAAGAGGAGAAAAAATTAATCGTAAGCGAGCATAATCGGTTTAGACAAAAAGTTGCACAGGGGTTGGAAACAAGAGGTAATCCTGGACCACAACCTGCTGCCTCGGACATGAATGATTTGGTATGGAACGATGAATTAGCACATATCGCGCAAGTATGGGCCAGCCAATGCCAATTTCTCGTACACGACAAATGCAGGAATACCGCAAAATATCCAGTTGGACAAAATATAGCGTATGCAGGTGGT---------TCTAACTTACCAGATGTAGTCAGTCTAATCAAACTTTGGGAAAACGAAGTGAAAGATTTTAATTACAATACAACAAAACAAAACTTTGCTAAAATTGGCCATTACACTCAAATGGTTTGGGGTAAAACTAAAGAAATTGGTTGTGGATCTCTAAAATATATGGAAAATAATATGCAAAATCATTACCTCATATGTAATTATGGACCAGCTGGAAATTACTTGGGTCAACTACCTTATACAAAAAAA
>XM_014746466.1_Polistes_canadensis
ATG------------------------------------------CCTTCGATATCAAGAAAAAATCTTAACCAGTTTATCCTG---------CTACTTGGTATCCTCGTTCCTGTTATCTTATCCTTCAACATGGTTCGAGCTAATTGCACAGGAAAAAAGATGCTACGTTCCGGTAGAATATCGTGCGAAGAAAAACAAATTATTCTGGACGAACATAATCGTTTGAGGCAACTGGTGGCACTGGGA---CAAATTCACGGCCAACCTGGG------------GCGGCTAATATGATGGAAATGTTATGGGACGACGAGTTGGCAGACGTGGCACAAAAATGGGCAGATAGTTGCGCAGAA---GTACACGATAATTATAGAAACGTTCGCAGATTCGCGGTGGGTCAGAACATTGCACGAACTTGGACTACGAGACCCGATAGCGAACCCAATTGGAGACGACAAATTTCAGGATGGTTCAACGAGGTCCAACACTACCACACTGGA------------TACAGCAAGACTACTGGACACTACACGCAGTTGGTTTGGAGCGATAGTTTTCTCATAGGCTGTGGATATTCATTCTATTACGATAAAGGATACACTAAAAATTAT---GTTTGCAATTATGGACCGAGCGGGAACATCATTGGTTATCAACCTTATCAATCGGGA
>XM_014753842.1_Polistes_canadensis
ATGACTATGCATGGTCACGAGTTCAACCAACCCTTGTCGAGGGTTGTTATGGTCCGTAAAACGGATCAGAGAACTTTCAGCAAGATGTCCTGCAGTGCAAGGTCTTCCTCTGCTGCTAGATATTCTTCATCCCAGATAACAAAGACTGACACGCGTAAACCATCTGTGCGTAGATCAGGACCACCTAAGGAATTCATCAATATGTGCCTGGAAACACACAATTACTATCGGGTTCGA---------------------CACGGTGTACCACCT------------------------------TTGCGATTAAGCAAACAGTTGTGCAAGACCAGTCAAGATTGGGCAAATATTTTAGCAGCTAGGGGTAGATTAGAACATAGGGCGAACATAGATTAT------GGGGAAAATCTTTATTGCATGTGGAGTTCCAATCCAAAGACCGTTGTTGGTGGTGATGAGCCTGTAAACGAATGGTATGCCGAGGAAGCTTTACATCAGTATGGCAAG---GAACCCACTACTTTAAAAACCGGTCATTTTACTCAAGTAGTATGGAGAGATAGTACTGAGTTAGGTGTTGGCATGGCAAGG---------AACAGAAATGGGGAAGTTTATGTAGTATGCAACTACAATCCTGCTGGTAACTTCTTAGGTAAAAGTCAATATACTTTAGAC
>XM_014753838.1_Polistes_canadensis
ATGACTATGCATGGTCACGAGTTCAACCAACCCTTGTCGAGGGTTGTTATGGTCCGTAAAACGGATCAGAGAACTTTCAGCAAGATGTCCTGCAGTGCAAGGTCTTCCTCTGCTGCTAGATATTCTTCATCCCAGATAACAAAGACTGACACGCGTAAACCATCTGTGCGTAGATCAGGACCACCTAAGGAATTCATCAATATGTGCCTGGAAACACACAATTACTATCGGGTTCGA---------------------CACGGTGTACCACCT------------------------------TTGCGATTAAGCAAACAGTTGTGCAAGACCAGTCAAGATTGGGCAAATATTTTAGCAGCTAGGGGTAGATTAGAACATAGGGCGAACATAGATTAT------GGGGAAAATCTTTATTGCATGTGGAGTTCCAATCCAAAGACCGTTGTTGGTGGTGATGAGCCTGTAAACGAATGGTATGCCGAGGAAGCTTTACATCAGTATGGCAAG---GAACCCACTACTTTAAAAACCGGTCATTTTACTCAAGTAGTATGGAGAGATAGTACTGAGTTAGGTGTTGGCATGGCAAGG---------AACAGAAATGGGGAAGTTTATGTAGTATGCAACTACAATCCTGCTGGTAACTTCTTAGGTAAAAGTCAATATACTTTAGAC
>XM_014753841.1_Polistes_canadensis
ATGACTATGCATGGTCACGAGTTCAACCAACCCTTGTCGAGGGTTGTTATGGTCCGTAAAACGGATCAGAGAACTTTCAGCAAGATGTCCTGCAGTGCAAGGTCTTCCTCTGCTGCTAGATATTCTTCATCCCAGATAACAAAGACTGACACGCGTAAACCATCTGTGCGTAGATCAGGACCACCTAAGGAATTCATCAATATGTGCCTGGAAACACACAATTACTATCGGGTTCGA---------------------CACGGTGTACCACCT------------------------------TTGCGATTAAGCAAACAGTTGTGCAAGACCAGTCAAGATTGGGCAAATATTTTAGCAGCTAGGGGTAGATTAGAACATAGGGCGAACATAGATTAT------GGGGAAAATCTTTATTGCATGTGGAGTTCCAATCCAAAGACCGTTGTTGGTGGTGATGAGCCTGTAAACGAATGGTATGCCGAGGAAGCTTTACATCAGTATGGCAAG---GAACCCACTACTTTAAAAACCGGTCATTTTACTCAAGTAGTATGGAGAGATAGTACTGAGTTAGGTGTTGGCATGGCAAGG---------AACAGAAATGGGGAAGTTTATGTAGTATGCAACTACAATCCTGCTGGTAACTTCTTAGGTAAAAGTCAATATACTTTAGAC
>XM_014753839.1_Polistes_canadensis
ATGACTATGCATGGTCACGAGTTCAACCAACCCTTGTCGAGGGTTGTTATGGTCCGTAAAACGGATCAGAGAACTTTCAGCAAGATGTCCTGCAGTGCAAGGTCTTCCTCTGCTGCTAGATATTCTTCATCCCAGATAACAAAGACTGACACGCGTAAACCATCTGTGCGTAGATCAGGACCACCTAAGGAATTCATCAATATGTGCCTGGAAACACACAATTACTATCGGGTTCGA---------------------CACGGTGTACCACCT------------------------------TTGCGATTAAGCAAACAGTTGTGCAAGACCAGTCAAGATTGGGCAAATATTTTAGCAGCTAGGGGTAGATTAGAACATAGGGCGAACATAGATTAT------GGGGAAAATCTTTATTGCATGTGGAGTTCCAATCCAAAGACCGTTGTTGGTGGTGATGAGCCTGTAAACGAATGGTATGCCGAGGAAGCTTTACATCAGTATGGCAAG---GAACCCACTACTTTAAAAACCGGTCATTTTACTCAAGTAGTATGGAGAGATAGTACTGAGTTAGGTGTTGGCATGGCAAGG---------AACAGAAATGGGGAAGTTTATGTAGTATGCAACTACAATCCTGCTGGTAACTTCTTAGGTAAAAGTCAATATACTTTAGAC
>NM_001323336.1_Polistes_dominula
ATGAAAATTAGTTGCTTAATTTGTCTCGTAATTGTTCTTACGATCATTCATTTGTCTCAAGCT------AATGATTATTGTAAAATAAAGTGTTCATCGGGTGTTCATACGGTCTGCCAATATGGAGAATCAACAAAACCAAGTAAAAATTGTGCCGGTAAATTAATCAAATCGGTTGGTCCAACGGAAGAAGAGAAGAAATTAATTGTAGAGGAGCATAATCGATTTAGGCAAAAAGTTGCAAAGGGTTTGGAAACGAGAGGTAATCCTGGACCACAACCAGCTGCTTCGAACATGAATAATTTGGTATGGAACGATGAATTAGCAAAGATCGCACAAGTATGGGCCAGTCAATGTCAAATTCTTGTTCACGACAAATGTAGAAATACAGAAAAATATCAAGTTGGACAAAACATAGCGTATGCAGGTTCTTCT------AATCATTTCCCAAGTGTAACCAAATTAATTCAACTTTGGGAAAACGAAGTGAAAGATTTTAATTACAATACAACAAATAAAAACTTTGGTAAAGTTGGTCATTATACTCAAATGGTTTGGGGTAATACTAAGGAAGTTGGTTGTGGTTCTTTAAAATATGTTGAAAAGAATATGCAAATTCATTATCTCATTTGTAATTATGGACCAGCTGGAAATTACTTGGGTCAACCAATTTATACAAAGAAA
>XM_015332519.1_Polistes_dominula
ATG------------------------------------------CCATCGATATTAAGAAAAAATCTTAACCAGTTTACCCGG---------TTACTCGGTATCCTCGTTCCTGTTATCTTATCCTTCAACATGGTACGAGCTAATTGCACGGGAAAGAAGATGCTACGTTCCGGTAGAATATCATGCGAAGAAAAACAAATTATATTGGACGAACATAATCGTTTGAGGCAACTGGTGGCACTGGGA---CAAATTCACGGCCAACCTGGG------------GCGGCTAATATGATGGAAATGTTATGGGACGACGAGTTGGCAGACGTGGCACAAAAATGGGCAGATAATTGTGCAGAA---GTACACGATAATTATAGAAACGTTCGCAGATTCGCGGTGGGTCAGAACATAGCACGAACTTGGACTACGAGACCCGATAGCGAACCCAATTGGAGACGACAAATTTCGGGATGGTTCAACGAGGTACAACACTACCACACTGGA------------TACAGTAAGACTACTGGACACTATACGCAGTTGGTTTGGAGCGATACTTTTCTCATAGGCTGTGGATATTCATTCTATTATGATAAAGGATACACTAAAAACTAC---GTTTGCAATTATGGACCGAGCGGGAACATCATTGGTTACCAGCCCTATCAATCGGGA
>XM_015327865.1_Polistes_dominula
ATG------------------------------------------------------------------------------------TCTTGCAGTGCAAGGTCTTCCTCTGCTGCTAGATATTCCTCTTCACAGATAACAAAGACTGACACGCGTAAACCATCTGTGCGTAGATCAGGACCACCAAAGGAATTCATCAATATGTGCTTGGAGACACACAATTATTATCGGATTCGA---------------------CATGGTGTACCACCT------------------------------TTGCGACTTAGCAAACAGTTATGCAAGACCAGCCAAGATTGGGCAAATATTTTAGCAGCTAGGGGTAGATTAGAACATAGGGCTAACATAGATTAT------GGTGAAAATCTTTATTGTATGTGGAGTTCCAATCCAAAGACAGTTGTTGGTGGTGATGAGCCTGTAAACGAATGGTATGCTGAGGAAGCTTTACATCAGTATGGGAAG---GAACCCACTACTTTAAAAACCGGTCATTTTACTCAAGTAGTATGGAGAGACAGTACTGAGTTAGGTGTTGGCATGGCAAGG---------AATAGAAACGGGGAAGTTTACGTTGTATGCAATTACAATCCAGCTGGTAACTTCTTAGGTAAAAGTCAATATACATTAGAC
>XM_015327859.1_Polistes_dominula
ATGACTATGCATGGTCACGAGTTCAACCAACCCTTGTCGAGGGTTGTTATGGTCCGTAAAACGGATCAGAGAACTTTCAGTAAGATGTCTTGCAGTGCAAGGTCTTCCTCTGCTGCTAGATATTCCTCTTCACAGATAACAAAGACTGACACGCGTAAACCATCTGTGCGTAGATCAGGACCACCAAAGGAATTCATCAATATGTGCTTGGAGACACACAATTATTATCGGATTCGA---------------------CATGGTGTACCACCT------------------------------TTGCGACTTAGCAAACAGTTATGCAAGACCAGCCAAGATTGGGCAAATATTTTAGCAGCTAGGGGTAGATTAGAACATAGGGCTAACATAGATTAT------GGTGAAAATCTTTATTGTATGTGGAGTTCCAATCCAAAGACAGTTGTTGGTGGTGATGAGCCTGTAAACGAATGGTATGCTGAGGAAGCTTTACATCAGTATGGGAAG---GAACCCACTACTTTAAAAACCGGTCATTTTACTCAAGTAGTATGGAGAGACAGTACTGAGTTAGGTGTTGGCATGGCAAGG---------AATAGAAACGGGGAAGTTTACGTTGTATGCAATTACAATCCAGCTGGTAACTTCTTAGGTAAAAGTCAATATACATTAGAC
>XM_015327858.1_Polistes_dominula
ATGACTATGCATGGTCACGAGTTCAACCAACCCTTGTCGAGGGTTGTTATGGTCCGTAAAACGGATCAGAGAACTTTCAGTAAGATGTCTTGCAGTGCAAGGTCTTCCTCTGCTGCTAGATATTCCTCTTCACAGATAACAAAGACTGACACGCGTAAACCATCTGTGCGTAGATCAGGACCACCAAAGGAATTCATCAATATGTGCTTGGAGACACACAATTATTATCGGATTCGA---------------------CATGGTGTACCACCT------------------------------TTGCGACTTAGCAAACAGTTATGCAAGACCAGCCAAGATTGGGCAAATATTTTAGCAGCTAGGGGTAGATTAGAACATAGGGCTAACATAGATTAT------GGTGAAAATCTTTATTGTATGTGGAGTTCCAATCCAAAGACAGTTGTTGGTGGTGATGAGCCTGTAAACGAATGGTATGCTGAGGAAGCTTTACATCAGTATGGGAAG---GAACCCACTACTTTAAAAACCGGTCATTTTACTCAAGTAGTATGGAGAGACAGTACTGAGTTAGGTGTTGGCATGGCAAGG---------AATAGAAACGGGGAAGTTTACGTTGTATGCAATTACAATCCAGCTGGTAACTTCTTAGGTAAAAGTCAATATACATTAGAC
>XM_015327863.1_Polistes_dominula
ATGACTATGCATGGTCACGAGTTCAACCAACCCTTGTCGAGGGTTGTTATGGTCCGTAAAACGGATCAGAGAACTTTCAGTAAGATGTCTTGCAGTGCAAGGTCTTCCTCTGCTGCTAGATATTCCTCTTCACAGATAACAAAGACTGACACGCGTAAACCATCTGTGCGTAGATCAGGACCACCAAAGGAATTCATCAATATGTGCTTGGAGACACACAATTATTATCGGATTCGA---------------------CATGGTGTACCACCT------------------------------TTGCGACTTAGCAAACAGTTATGCAAGACCAGCCAAGATTGGGCAAATATTTTAGCAGCTAGGGGTAGATTAGAACATAGGGCTAACATAGATTAT------GGTGAAAATCTTTATTGTATGTGGAGTTCCAATCCAAAGACAGTTGTTGGTGGTGATGAGCCTGTAAACGAATGGTATGCTGAGGAAGCTTTACATCAGTATGGGAAG---GAACCCACTACTTTAAAAACCGGTCATTTTACTCAAGTAGTATGGAGAGACAGTACTGAGTTAGGTGTTGGCATGGCAAGG---------AATAGAAACGGGGAAGTTTACGTTGTATGCAATTACAATCCAGCTGGTAACTTCTTAGGTAAAAGTCAATATACATTAGAC
>XM_015327860.1_Polistes_dominula
ATGACTATGCATGGTCACGAGTTCAACCAACCCTTGTCGAGGGTTGTTATGGTCCGTAAAACGGATCAGAGAACTTTCAGTAAGATGTCTTGCAGTGCAAGGTCTTCCTCTGCTGCTAGATATTCCTCTTCACAGATAACAAAGACTGACACGCGTAAACCATCTGTGCGTAGATCAGGACCACCAAAGGAATTCATCAATATGTGCTTGGAGACACACAATTATTATCGGATTCGA---------------------CATGGTGTACCACCT------------------------------TTGCGACTTAGCAAACAGTTATGCAAGACCAGCCAAGATTGGGCAAATATTTTAGCAGCTAGGGGTAGATTAGAACATAGGGCTAACATAGATTAT------GGTGAAAATCTTTATTGTATGTGGAGTTCCAATCCAAAGACAGTTGTTGGTGGTGATGAGCCTGTAAACGAATGGTATGCTGAGGAAGCTTTACATCAGTATGGGAAG---GAACCCACTACTTTAAAAACCGGTCATTTTACTCAAGTAGTATGGAGAGACAGTACTGAGTTAGGTGTTGGCATGGCAAGG---------AATAGAAACGGGGAAGTTTACGTTGTATGCAATTACAATCCAGCTGGTAACTTCTTAGGTAAAAGTCAATATACATTAGAC
>XM_015327862.1_Polistes_dominula
ATGACTATGCATGGTCACGAGTTCAACCAACCCTTGTCGAGGGTTGTTATGGTCCGTAAAACGGATCAGAGAACTTTCAGTAAGATGTCTTGCAGTGCAAGGTCTTCCTCTGCTGCTAGATATTCCTCTTCACAGATAACAAAGACTGACACGCGTAAACCATCTGTGCGTAGATCAGGACCACCAAAGGAATTCATCAATATGTGCTTGGAGACACACAATTATTATCGGATTCGA---------------------CATGGTGTACCACCT------------------------------TTGCGACTTAGCAAACAGTTATGCAAGACCAGCCAAGATTGGGCAAATATTTTAGCAGCTAGGGGTAGATTAGAACATAGGGCTAACATAGATTAT------GGTGAAAATCTTTATTGTATGTGGAGTTCCAATCCAAAGACAGTTGTTGGTGGTGATGAGCCTGTAAACGAATGGTATGCTGAGGAAGCTTTACATCAGTATGGGAAG---GAACCCACTACTTTAAAAACCGGTCATTTTACTCAAGTAGTATGGAGAGACAGTACTGAGTTAGGTGTTGGCATGGCAAGG---------AATAGAAACGGGGAAGTTTACGTTGTATGCAATTACAATCCAGCTGGTAACTTCTTAGGTAAAAGTCAATATACATTAGAC
>XM_015327857.1_Polistes_dominula
ATGACTATGCATGGTCACGAGTTCAACCAACCCTTGTCGAGGGTTGTTATGGTCCGTAAAACGGATCAGAGAACTTTCAGTAAGATGTCTTGCAGTGCAAGGTCTTCCTCTGCTGCTAGATATTCCTCTTCACAGATAACAAAGACTGACACGCGTAAACCATCTGTGCGTAGATCAGGACCACCAAAGGAATTCATCAATATGTGCTTGGAGACACACAATTATTATCGGATTCGA---------------------CATGGTGTACCACCT------------------------------TTGCGACTTAGCAAACAGTTATGCAAGACCAGCCAAGATTGGGCAAATATTTTAGCAGCTAGGGGTAGATTAGAACATAGGGCTAACATAGATTAT------GGTGAAAATCTTTATTGTATGTGGAGTTCCAATCCAAAGACAGTTGTTGGTGGTGATGAGCCTGTAAACGAATGGTATGCTGAGGAAGCTTTACATCAGTATGGGAAG---GAACCCACTACTTTAAAAACCGGTCATTTTACTCAAGTAGTATGGAGAGACAGTACTGAGTTAGGTGTTGGCATGGCAAGG---------AATAGAAACGGGGAAGTTTACGTTGTATGCAATTACAATCCAGCTGGTAACTTCTTAGGTAAAAGTCAATATACATTAGAC
>XM_015327861.1_Polistes_dominula
ATGACTATGCATGGTCACGAGTTCAACCAACCCTTGTCGAGGGTTGTTATGGTCCGTAAAACGGATCAGAGAACTTTCAGTAAGATGTCTTGCAGTGCAAGGTCTTCCTCTGCTGCTAGATATTCCTCTTCACAGATAACAAAGACTGACACGCGTAAACCATCTGTGCGTAGATCAGGACCACCAAAGGAATTCATCAATATGTGCTTGGAGACACACAATTATTATCGGATTCGA---------------------CATGGTGTACCACCT------------------------------TTGCGACTTAGCAAACAGTTATGCAAGACCAGCCAAGATTGGGCAAATATTTTAGCAGCTAGGGGTAGATTAGAACATAGGGCTAACATAGATTAT------GGTGAAAATCTTTATTGTATGTGGAGTTCCAATCCAAAGACAGTTGTTGGTGGTGATGAGCCTGTAAACGAATGGTATGCTGAGGAAGCTTTACATCAGTATGGGAAG---GAACCCACTACTTTAAAAACCGGTCATTTTACTCAAGTAGTATGGAGAGACAGTACTGAGTTAGGTGTTGGCATGGCAAGG---------AATAGAAACGGGGAAGTTTACGTTGTATGCAATTACAATCCAGCTGGTAACTTCTTAGGTAAAAGTCAATATACATTAGAC
>AY684999.1_Polistes_exclamans
ATGGAAATTGGTGGGTTAGTTTATCTCGTAATTGTCGTTGCGATTATTCATTCATCGCAAGGT------GTTGATTATTGTAAAATAAGGTGTCCAAGTGGTATCCATACAGTCTGCCAATATGGAGAATCGACAAAACCAAGCAAGAATTGTGCCGGTAAAGTAATCAAATCGGTTGGTCCAACAGAAGAGGAGAAAAAATTAATCGTAAGCGAGCATAATCGGTTTAGACAAAAAGTTGCACAGGGGTTGGAAACAAGAGGTAATCCTGGACCACAACCTGCTGCCTCGGACATGAATGATTTGGTATGGAACGATGAATTAGCACATATCGCACAAGTATGGGCCAGCCAATGCCAATTTCTCGTACACGACAAATGCAGGAATACCGCAAAATATCCAGTTGGACAAAATATAGCGTATGCAGGTGGT---------TCTAAGTTACCAGATGTAGTCAGTCTAATCAAACTTTGGGAAAACGAAGTGAAAGATTTTAATTACAATACAACAAAACAAAACTTTGCTAAAATTGGCCATTACACTCAAATGGTTTGGGGTAAAACTAAAGAAATTGGTTGTGGATCTCTAAAATATATGGAAAATAAGATGCAAAATCATTACCTTATATGTAATTATGGACCAGCTGGAAATTACTTGGGTCAACTACCTAATACAAAAAAA
>GU562619.1_Polybia_paulista
------------------------------------------------------------------------------------------------------------------------TATGGAGAATCAACAAAACCAAGCAGTAAATGTAATAAAGTAAGCATCACATCCGTTGGTGTAACGGAAGAAGAGAAAAAATTAATCGTAGACGAGCATAATCGATTTAGACAAAAAGTTGCACAGGGGTTGGAAACCAGAGGTAATCCTGGACCACAGCCTGCTGCTTCGGACATGAATAATTTGGTATGGAACGATGAATTAGCTTATATCGCACAAGTATGGGCCAGCCAATGCCAATTTTTTGTTCACGACAAATGCAGGAATACCGCACAATATCAAGTTGGACAAAATATAGCGTATTCAGCGAGCACC------GCTGCGTACCCAGGTATTGTCAGTCTAATCGTACTCTGGGAAAACGAAGTGAAAGATTTTAACTATTCTCAAACAAAAGAGAACTTTTCTAAAGTCGGCCAT------------------------------------------------------------------------------------------------------------------------------------------------
>KU558986.1_Polybia_paulista
---------------------------------------------------------------------AATAAGTATTGTAATATCAAGTGTTCCAAGGTTGCCCATACAGTCTGCCAATATGGAGAATCAACAAAACCAAGCAGTAAATGTAATAAAGTAAGCATCACATCCGTTGGTGTAACGGAAGAAGAGAAAAAATTAATCGTAGACGAGCATAATCGATTTAGACAAAAAGTTGCACAGGGGTTGGAAACCAGAGGTAATCCTGGACCACAGCCTGCTGCTTCGGACATGAATAATTTGGTATGGAACGATGAATTAGCTTATATCGCACAAGTATGGGCCAGCCAATGCCAATTTTTTGTTCACGACAAATGCAGGAATACCGCACAATATCAAGTTGGACAAAATATAGCGTATTCAGCGAGCACC------GCTGCGTACCCAGGTATTGTCAGTCTAATCGTACTCTGGGAAAACGAAGTGAAAGATTTTAACTATTCTCAAACAAAAGAGAACTTTTCTAAAGTCGGCCATTACACTCAAGTGGTTTGGGCTAAAACTAAGGAAGTGGGTTGTGGATCTATCAAATATATTGAAAAAGGTATGAAAAGCCATTACCTTGTATGTAATTATGGACCAGCTGGAAATTACATGGGCCAACCAATTTACACCAAAAAA
>AY299635.1_Polybia_scutellaris
---------------------------------------------------------------------AATAAGTATTGTAATATAAAGTGTTCGAAGGTTGCCCATACAGTCTGCCAATATGGAGAATCAACAAAACCAAGCAGTAAATGTAATAAAGTAAGCATCACATCTGTTGGTGTAACGGAAGAAGAGAAAAAATTAATCGTAGACGAGCATAATCGATTTAGACAAAAAGTTGCACAGGGGTTGGAAACCAGAGGTAATCCTGGACCACAGCCTGCTGCTTCGGACATGAATAATTTGGTATGGAACGATGAATTAGCTTATATCGCACAAGTATGGGCCAGCCAATGCCAATTTTTTGTTCACGACAAATGCAGGAATACCGCACAATATCAAGTTGGACAAAATATAGCGTATTCAGCGAGCACC------GCTGCGTACCCAGGTATTGTCAGTCTAATCGTACTCTGGGAAAACGAAGTGAAAGATTTTAACTATTCTCAAACAAAAGAGAACTTTTCTAAAGTCGGCCATTACACTCAAGTGGTTTGGGCTAAAACTAAGGAAGTGGGTTGTGGATCTATCAAATATATTGAAAAAGGTATGAAAAGCCATTACCTTGTATGTAATTATGGACCAGCTGGAAATTATATGGGCCAACCAATTTACACCAAAAAA
>EU624136.1_Rhynchium_brunneum
ATGAAAATTGATCTTCTTGCCCGGGTGTTTGTTATCGCGACGATAATTGCCCTGGCTACTGCT------GTGGATTATTACAAGCTGAAATGTCCGAAAACCAAACACACCATGTGTATCTATGGAACAAACTCTCATCCGTCGCGCAACTGTGGC------GTGGTCAAAGGTTCCGGACCGACGGACCAGGAGAAGAGGGAAATCTTGAAGGAGCATAACGATTATGGACATAAAGTTGCCAGCGGAGAGGAGAAGAGAGGAGTAAATGGCGGACAACCTGCGGCGAAAAATATGGAGGATATGACGTGGGACGACGAACTGGCCAAGGTCGCGCAAACCTGGGCAAACCAATGTACTATC---AATCACGACAAATGTAGAAGCGTCTCGAGATTCTCCGTCGGACAGAACCTTGCCAGTAAATCTACAACCGGC---AACGACTTCCCTCCTGTCGTCGAATTGATACAATTGTGGGAAAACGAAGTATCCGACTTCGATAAGAATAAGCCAGCAAGCGGTATCTCAAAAACGGGTCATTACACTCAAATGGTCTGGGCTAAATCAAACAAACTTGGTTGTGGAAGCATTAAGCACCACAAGGACGGTTGGAACAAGCACTTCCTCGTATGCAACTACGGACCAAGCGGGAATTACCTCGGACAATCGGTCTACGAAGTA---
>AM083317.1_Vespula_germanica
---------------------------------------------------------------------AACAATTATTGTAAAATAAAATGTAAAGGAGGTGTCCATACTGCCTGCAAATATGAA---AGTCTTAAACCG------AATTGCGCTAATAAGAAAGTGGTAGCCTATGGTCTAACGAAACAAGAGAAACAAGACATCTTAAAGGAGCACAATGACTTTAGACAAAAAATTGCACGAGGCTTGGAGACTAGAGGAAATCCTGGACCACAGCCTCCAGCGAAGAATATGAAAAATTTGGTATGGAACGACGAGTTAGCTTATATCGCCCAAGTGTGGGCTAATCAATGTCAATAT---GGTCACGATACTTGCAGGGATGTAGCAAAATATCCGGTCGGACAAAACGTAGCCTTAACAGGTAGCACGGCT---GCTAAATACGATAATCCAGTTAAACTAGTTAAAATGTGGGAAGATGAAGTGAAAGATTATAATCCTAAGAAATCGGAAAACAACTTTCTTAAAATCGGCCATTACACTCAAATGGTTTGGGCTAACACCAAGGAAGTTGGTTGTGGAAGTATAAAATACATTCAAGATAAATGGCACAAACATTACCTTGTATGTAATTATGGACCCAGCGGAAACTTTGGTAATGAGGAACTTTATCAAACAAAG
>DQ364142.1_Vespula_maculifrons
ATGGAAATTAGTGGGCTCGTTTATCTCATCATTATTGTCACGATAATTGATTTACCGTACGGTAAGGCGAACAATTATTGTAAAATAAAATGTAAAGGAGGTGTCCATACTGCCTGCAAATATGGA---AGTCTTAAACCG------AATTGCGGTAATAAGGTAGTGGTATCCTATGGTCTAACGAAACAAGAGAAACAAGATATCTTAAAGGAGCACAATGACTTTAGACAAAAAGTTGCACGAGGCTTGGAGACTAGAGGTAATCCTGGACCACAGCCTCCAGCGAAGAATATGAAAAATTTGGTATGGAACGACGAGTTAGCTTATGTCGCCCAAGTATGGGCTAATCAATGTCAATAT---GGTCACGATACTTGCAGGGATGTAGCAAAATATCAGGTTGGACAAAACGTAGCCTTAACAGGTAGCACGGCT---GCTAAATACGAGAATCCAGTTAACCTAGTTAAAATGTGGGAAAATGAAGTGAAAGATTATAATCCTAAGAAATCGGAAAACAATTTTATTAAAATCGGTCATTACACTCAAATGGTTTGGGCTAACACCAAGGAAATTGGTTGTGGAAGTATGAAATACACTGAAAATAAATGGCACTATCATTACCTTGTATGTAATTATGGACCCAGCGGAAACTTTGGAAATGAGGAACTTTATCAAACAAAG
>FR774918.1_Vespa_magnifica
ATGAAAATCAGCGGGTTCGTTTATCTCATCCTTATTACCACGATAATTAATTTATCGTTCAGTGAGGCAAATAATTATTGTAAAATTAAGTGTCGATCAGGTATCCATACTCTCTGCAAATTTGGAATTTCGACAAAACCG------AATTGCGGTAAAAACGTAGTGAAAGGCAGTGGTCTAACGAAAGCAGAGAAATTAGAAATCCTAAAGCAGCACAATGAATTTAGACAAAAGGTTGCACGGGGCTTGGAGACCAGAGGTAAACCTGGACCGCAGCCCCCAGCGAAGAGTATGAACACTTTGGTATGGAATGATGAATTAGCTCAAATCGCCCAAGTATGGGCTAGTCAATGTAAATAT---GGTCATGACGATTGTAGGAATACAGCAAAACATTCAGTCGGACAAAATATAGCCCAACAGAGTACCACAGCC---GCTTCATTCGGATCGGTATCTAATATGGTCCAAATGTGGGCAGATGAAGTGAAAAATTATCAATACGGATCA---AAGAACAAACTAATTGAAGTCGGCCATTACACTCAAATGGTTTGGGCTAAAACTAAGGAAATTGGTTGTGGAAGTATAAAATATATTGAAAATGGCTGGCACCGTCATTACCTTGTATGTAATTACGGACCCGCCGGAAATATTGGAAATGAACCAATTTATGAAAAAAAA
>M98858.1_Vespula_vulgaris
ATGGAAATTAGTGGGCTCGTTTATCTCATCATTATTGTCACGATAATTGATTTACCGTACGGTAAGGCGAACAATTATTGTAAAATAAAATGTAAAGGAGGTGTCCATACTGCCTGCAAATATGGA---AGTCTTAAACCG------AATTGCGGTAATAAGGTAGTGGTATCCTATGGTCTAACGAAACAAGAGAAACAAGACATCTTAAAGGAGCACAATGACTTTAGACAAAAAATTGCACGAGGATTGGAGACTAGAGGTAATCCTGGACCACAGCCTCCAGCGAAGAATATGAAAAATTTGGTATGGAACGACGAGTTAGCTTATGTCGCCCAAGTGTGGGCTAATCAATGTCAATAT---GGTCACGATACTTGCAGGGATGTAGCAAAATATCAGGTTGGACAAAACGTAGCCTTAACAGGTAGCACGGCT---GCTAAATACGATGATCCAGTTAAACTAGTTAAAATGTGGGAAGATGAAGTGAAAGATTATAATCCTAAGAAATCGGGAAACGACTTTCTGAAAACCGGCCATTACACTCAAATGGTTTGGGCTAACACCAAGGAAGTTGGTTGTGGAAGTATAAAATACATTCAAGAGAAATGGCACAAACATTACCTTGTATGTAATTATGGACCCAGCGGGAACTTTATGAATGAGGAACTTTATCAAACAAAG
>AJ238849.1_Vespula_vulgaris
---------------------------------------------------------------------AACAATTATTGTAAAATAAAATGTAAAGGAGGTGTCCATACTGCCTGCAAATATGGA---AGTCTTAAACCG------AATTGCGGTAATAAGGTAGTGGTATCCTATGGTCTAACGAAACAAGAGAAACAAGACATCTTAAAGGAGCACAATGACTTTAGACAAAAAATTGCACGAGGATTGGAGACTAGAGGTAATCCTGGACCACAGCCTCCAGCGAAGAATATGAAAAATTTGGTATGGAACGACGAGTTAGCTTATATCGCCCAAGTGTGGGCTAATCAATGTGAATAT---GGTCACGATACTTGCAGGGATGTAGCAAAATATCAGGTTGGACAAAACGTAGCCTTAACAGGTAGCACGGCT---GCTAAATACGATGATCCAGTTAAACTAGTTAAAATGTGGGAAGATGAAGTGAAAGATTATAATCCTAAGAAATCGGGAAACAACTTTCTGAAAACCGGCCATTACACTCAAATGGTTTGGGCTAACACCAAGGAAGTTGGTTGTGGAAGTATAAAATACATTCAAGAGAAATGGCACAAACATTACCTTGTATGTAATTATGGACCCAGCGGAAACTTTAAGAATGAGGAACTTTATCAAACAAAG
