# Supplementary material for: Stings on wings: Proteotranscriptomic and biochemical profiling of the lesser banded hornet (Vespa affinis) venom
Source: Front Mol Biosci. 2022 Dec 19;9:1066793. doi: 10.3389/fmolb.2022.1066793 (PMC9806352; doi:10.3389/fmolb.2022.1066793)
Supplement: Supplementary file 2 [file DataSheet1.ZIP › Multiple sequence alignment for DPP family.fas]

>DPP3
ATG------------------------------------------ACGAAGAACAAGCGGAATTGGCGTCGGCTGTTGGCAGGCGGCTTGGTAGCCATTGTCGCATTGGCCTTGGTCGTAGCCGCAGCAATTCTTTTGACCGGTAGTTCGACATCAAGAACGACAAGCGCGCCTGGCATTTCCCTCGAAGAATGGCTCGCCGGTTCGTTATCTCCCAAGAGCTTCAACGCGACCTGGCTCAGCGGAAACGAGATCCTTTATCGTGACGAAATTGGGAATCTTCTTATCTATAACGTCGAATCGGCATCTTCTAAGATCATCCTCAATATGACCAACACCGCGCTGCTGTCCAGCTTTGATCATCAAATATCTGCCGACCGGAAATATCTTCTACTTGCTATTAACTATCAGAAGCTATACCGGCACACATACCTGGCCGAATACAAGATCGTGAACCTGAAGACTCTAACGGAGACGGCATTGATGGCGGCGAATGATTCTGAATCCCTTCAACTTGCGACCTGGGCACCAAGTGGAAACGCTTTGATCTATGTTCATCAGAATAATATCTTCTATCGACTGGAAGCTGAGGTTCCAACAGATTATCAGATAACTGATAGCGGAGTTTTCGGTACGATCTACAATGGCGTACCTGATTGGGTTTACGAAGAGGAAGTATTCAGTTCTAACAAAGCATTATGGTTTTCACCGAATGGCTCGAAACTGGCTTTTGGATACTTCAATGATACCTTGACACCGGTTATGAACATACCATTTTATGGATTTCCAGGAAGTTTGACTTTCCAATACACGTCGGCTATACCGATTCACTATCCCAAGAGTGGCACGAAGAATCCTACCGTAAAGCTCTTCTATGTCGATCTCGAGGAGCGTGGTAACACGAGATTAATCGAGATCGAGCATCCTACGGAATTGTCGTCGGTTGAAAGGATATTGTCGGCCGTTAGTTTTCCTACTGATAATCACGTGTACGCAACTTGGATGAACAGAGTACAGAATATGGCATACTTCCGACTATGCGACGTTGACAGTCACGTACCAAATTGTACGACGGCTCTAACTTACGAGAAGAACGGTTGGGTCGAACAATTCGAAGCGCCATTGTTCAGCAAGGATGGCACTTCTTTCTTGTTAATATTGCCAAGAAAGCAAAAGGACGGTACAGATTGGAGACATCTTGTTTTGGTTAAGAATGCAACGAGTGTAAATCCGATTACGGTTTCTCTAACTTCCGGCTACTTCGTCGTAACTGAAATAGTTGCATGGGACCAAGAGAATTCGTATGTATACTATCTCGCCACGTCCGAGCATAAGACAGGACAACAGCATTTGTACCGACTGTCTCTTTCGACGTTGAACGCCCAA------------CCCAAGTGTCTCAGCTGCGACATCCTCAGAGAATCCGATAGCACCCGGTGTTTGTACAATACTGCCAAGTTCTCCACCGACAATTCATATTACGTGCTAACCTGCGCTGGCCCTGGTGTACCAGAAATTTTCATTTATAACAAAAGTGGTAAAGAAATTGCTATTTGGGAAGATAACGAAGCCGTTGCCGAATTATTAGCGTCAAAGGCTCAACCAATTGTCCATAAGTACAAAATACCAGTTCCCGGTGGTTTTAATGCCCAGGTGAGGCTTCTGATCCCACCCGATGCTGATTTGAGCGGTGCCACCAAGTATCCTATGCTGGTTTACGTATACGGTGGACCAGACACATATCAAGTGACAGAAAAGTTCAACGTCGACTGGGGTACATATCTCGTGTCAAACAAGAGTATCATATACGCTGCCATCGACGGCAGAGGCTCCGGATTAATGGGCAACAGCATGCTATTCGCTGGATACCGGAACCTTGGTACCGTTGAAATCATTGACCAGATTAATGTAACGAGGCATCTCCAGAATAAGTTAGCCTTCATCGATCGCACCAGGACAGCAATTTGGGGTTGGAGTTATGGAGGTTACGCCACCGGTATGTCACTCGCTATGGATTTCAATGGTGTCTTCAAGTGTGGTATGTCCGTAGCTCCGGTCACGGATTGGGCTCTTTATGATTCAATATACACGGAACGATTCATGGGCCTACCAACCGTCGTTGATAATCTTCAGGGATATGAAAATGGTCAACTGTTAAATAAAGTCGATAATATAAAAACAAAAATGTATTATCTGATCCATGGTACTCTCGACGATAATGTGCATTATCAACAATCACTGATGCTCGCCAAAGTTCTCGAACAAAAGGATATACTTTTTAGACAACAAACGTACACCGATGAGGACCATGGAATTCTGCAATCGCGAACACATCTCTATCATTCGTTGGAAAACTTTTTAGACGAATGCTTTCAAACATCGTCA
>DPP4
ATGGTTCCACTACGAAGTTTCGTA------------------------------------CTTCTTAACGGCCTTTTCTTTGTCTTATTGGCAGCGCGAACAGTAGTTACGCGTGTTATCGACAAGGACAACTTGGATGGGATACTCCAGGATGGTCAGAATCTTTCCAAAGAACCCTTCAACCTTGAAGAAACCTACACTGCCGATTTTCTACCTTACACCTTCAATGGCACTTGGACATCGGACACCACGATTGTTTATACGGATATGACCGGAGATATTCTTCAATTTGACGTTATCAAGCAACGATTGACTGTGATCGTCGATTCATCGGTTATGGACGATTACATAGTCTCGCATTACATGTTATCGCCGAAAGGACGATTTCTTCTGATAGGATACGATTTTCAAAAGGGATTCCGACATTCGAAATTCATGAGATACGTCATTTATGATATTGAACTTGGAGGATAT---------GATAAAATTGCTAATGGGATGCATATAGCGCTTGCCAAATGGGCACCACTAACAGACGATTTGATATATATTCTCGATAACGATATCTACTACATGTCTAACAACGGTTTTAATGATGTTCAAAGAGTGACGTATGATGGCATTGTCGGAGTAGTTTACAATGGCGTGCCTGATTGGGTTTACGAAGAGGAAGTGTTCCATGGATCATCGGCCATATGGTTTTCACCAGATGGTAGTCATTTAGCTTACGCATCTTTCGACGACAGAAATGTGCAAGAAATCTTGTACCTTCATTATGGAGAACCCGGCAATCTCGTGGACCAATATCCCACGGAAGTGAAGATCAAGTACCCTAAGGCTGGCACTTCGAATCCTGTGGTATCTTTGACGCTCGTCGATCTTCACGAT---CCTACGTTAAATAAGATCGATTTGAAGGCTCCTATTGAGCTTGTTGGCACAGACAATGTATTGTCCAACGTTCAATGGAAAGATTTTGATTATGTCATTGCTATGTGGTCTAATCGCGTACAAAACAAGACTGAAATAGTTTGGTATAATAAGTACGGTGAAATTCTTACGACAATGGACGTTGAGGAACACGAG------GGATGGGTGGAAATAAAAAAT------CTATTCTTCTACAAAGATTTCATTTACATGCGGAAACTACAACCGTCTGGTACGAAGGCTGGAAGATTTCATCATGTGATAAGATACGAATATACTTTTCGATCATCACCGATTCAAATGGATTTAACTCCAGGTGTCACAGAGGTACAAGATATTCGTGCAATTGATCATTCCCATGGTATAATTTACTACTTGGCTACTGGACCCGGGAAACCATCTCAAAGAAATTTATATTCTGTGCCA---------GCTGATGGTAGCTGGAAA------CCTACTTGCATATCCTGCAACGTC---CTAACGCCGGAAGGTAATGCGTGTACATACGCAGATGCAATTTTCTCGCCATTTGGACAGCATTACGTTTTAATCTGTCAAGGTCCCGATCCAATGATCGTCGGTATTTTCGATAATACTCACAAAAAAATTTATTCATGGGAAAACAATCTGTCTTTACGAAGTAAACTTGCAAGGAAAGAGTTACCTCTTGTCAAAGACTTATACGTTCGAGCGAAC---GGTTACGAGAGTAAAGTCAGACTCTTTCTACCGCACAACTTCGACGAAAGT------AAATCGTATCCGATGTTGGTCAATGTATACGCTGGACCAAATACGGCAAAAATAATTGACGTAGCTTCGTACGGTTATCATGCGTATATGACGACGAATCGTAGTGTGATCTATGCTTACATAGATGGTCGTGGATCTTCGAATAAGGGTAGCAAAATGCTTTTTGAGATTTATAGAAAATTAGGTACCGTTGAGGTTGAGGATCAGATTAGCGTAACCAGAAAACTTCAAGAAATGTTTCCTTGGATTGATTCTAAGAGAACGGGCGTCTGGGGCTGGAGTTACGGTGGCTTCTGCAGTGCCATGATTTTGGCAAAAGATCTAACTTCTGTTTTTAAGTGCGGAATAGCCGTAGCACCAGTATCCTCTTGGATTTATTATGATTCGATTTATACGGAAAGATATATGGGTCTTCCAACACCAGAGGACAATCTTGGTGGTTACAATGGAACGGACGTATCAAGACGAGTGGAGGATATTCGAGGAAAGAAGTTTATGTTGATACATGGTAGCGGCGATGATAACGTTCATTATCAACAATCATTGGCATTGGCAAAGGCCTTAGAGAAAGCCGATATAATGTTCGAACAGATTACTTACACGGACGAAGCACATGCGCTCTTCGGTGTCTTGCCTCACCTTTATCATACGATGGATAGATTCTGGAGCGATTGTTTCAGTCTGTCTCAC
>DPP6
ATG---------------------------------------------------------------------------------------------------------------------------------------------------------------------------------------------------------------------------------------------------------------------------ACCGGAGATATTCTTCAATTTGACGTTATCAAGCAACGATTGACTGTGATCGTCGATTCATCGGTTATGGACGATTACATAGTCTCGCATTACATGTTATCGCCGAAAGGACGATTTCTTCTGATAGGATACGATTTTCAAAAGGGATTCCGACATTCGAAATTCATGAGATACGTCATTTATGATATTGAACTTGGAGGATAT---------GATAAAATTGCTAATGGGATGCATATAGCGCTTGCCAAATGGGCACCACTAACAGACGATTTGATATATATTCTCGATAACGATATCTACTACATGTCTAACAACGGTTTTAATGATGTTCAAAGAGTGACGTATGATGGCATTGTCGGAGTAGTTTACAATGGCGTGCCTGATTGGGTTTACGAAGAGGAAGTGTTCCATGGATCATCGGCCATATGGTTTTCACCAGATGGTAGTCATTTAGCTTACGCATCTTTCGACGACAGAAATGTGCAAGAAATCTTGTACCTTCATTATGGAGAACCCGGCAATCTCGTGGACCAATATCCCACGGAAGTGAAGATCAAGTACCCTAAGGCTGGCACTTCGAATCCTGTGGTATCTTTGACGCTCGTCGATCTTCACGAT---CCTACGTTAAATAAGATCGATTTGAAGGCTCCTATTGAGCTTGTTGGCACAGACAATGTATTGTCCAACGTTCAATGGAAAGATTTTGATTATGTCATTGCTATGTGGTCTAATCGCGTACAAAACAAGACTGAAATAGTTTGGTATAATAAGTACGGTGAAATTCTTACGACAATGGACGTTGAGGAACACGAG------GGATGGGTGGAAATAAAAAAT------CTATTCTTCTACAAAGATTTCATTTACATGCGGAAACTACAACCGTCTGGTACGAAGGCTGGAAGATTTCATCATGTGATAAGATACGAATATACTTTTCGATCATCACCGATTCAAATGGATTTAACTCCAGGTGTCACAGAGGTACAAGATATTCGTGCAATTGATCATTCCCATGGTATAATTTACTACTTGGCTACTGGACCCGGGAAACCATCTCAAAGAAATTTATATTCTGTGCCA---------GCTGATGGTAGCTGGAAA------CCTACTTGCATATCCTGCAACGTC---CTAACGCCGGAAGGTAATGCGTGTACATACGCAGATGCAATTTTCTCGCCATTTGGACAGCATTACGTTTTAATCTGTCAAGGTCCCGATCCAATGATCGTCGGTATTTTCGATAATACTCACAAAAAAATTTATTCATGGGAAAACAATCTGTCTTTACGAAGTAAACTTGCAAGGAAAGAGTTACCTCTTGTCAAAGACTTATACGTTCGAGCGAAC---GGTTACGAGAGTAAAGTCAGACTCTTTCTACCGCACAACTTCGACGAAAGT------AAATCGTATCCGATGTTGGTCAATGTATACGCTGGACCAAATACGGCAAAAATAATTGACGTAGCTTCGTACGGTTATCATGCGTATATGACGACGAATCGTAGTGTGATCTATGCTTACATAGATGGTCGTGGATCTTCGAATAAGGGTAGCAAAATGCTTTTTGAGATTTATAGAAAATTAGGTACCGTTGAGGTTGAGGATCAGATTAGCGTAACCAGAAAACTTCAAGAAATGTTTCCTTGGATTGATTCTAAGAGAACGGGCGTCTGGGGCTGGAGTTACGGTGGCTTCTGCAGTGCCATGATTTTGGCAAAAGATCTAACTTCTGTTTTTAAGTGCGGAATAGCCGTAGCACCAGTATCCTCTTGGATTTATTATGATTCGATTTATACGGAAAGATATATGGGTCTTCCAACACCAGAGGACAATCTTGGTGGTTACAATGGAACGGACGTATCAAGACGAGTGGAGGATATTCGAGGAAAGAAGTTTATGTTGATACATGGTAGCGGCGATGATAACGTTCATTATCAACAATCATTGGCATTGGCAAAGGCCTTAGAGAAAGCCGATATAATGTTCGAACAGATTACTTACACGGACGAAGCACATGCGCTCTTCGGTGTCTTGCCTCACCTTTATCATACGATGGATAGATTCTGGAGCGATTGTTTCAGTCTGTCTCAC
>XM_014753474.1_Polistes_canadensis
ATGATTCCACTACGGAGTTTTGTA------------------------------------TTTCTTAACGGATTCTTCTTTGTCTTATTGACAGCAAGAACAGTG---AGTCGTGTCGTCGATAAGGATAACTTGGAGGGGGTAGTTCAGGATGGTTCGAATCTTTCCAAAGTACCTTTCAAACTTGAGGAGACTTACACTTCCGATTTTCTATCACGTACCTTCAACGGTACTTGGACATCGGATACCACGATACTTTATATGTCCACGATAGGAGAAATTCTTCAATTTGACGTTGTGAAGCAACAATCGAGTGTGATCATCGATGTATCAATTTTTGACGATTATTTAGTAGAAAGTTATTTATTATCACCGACCGGACGATTTCTTCTTATCGGATACGATGTTCAAAAAGGATTCAGATATTCGACGTTCATGAGATATGTTATTTATGATACTGAACTTGGACAATAT---------GATAAAATTGGCGATGGTATGCATATCGCCCTTGTCAAATGGGCACCACTAACAGACGATTTGATATATATCCTCGACAACGATATTTATTATAAATCTAACAACGGTTTTAATGATGTACAAAGAGTGACGGACGATGGCATTGCCGGAATCATTTATAATGGCGTGGCTGATTGGGTTTACGAAGAGGAAGTGTTACATGGATCATCCGCCATTTGGTTTTCTCCAGATGGTAATAGGTTAGCATACGCAACATTCGATGACAGAAAAGTCCATGAAATCTTGTATCTTCATTACGGAGAACCCGGCAGCCTCGGGGACCAATATCCCACGGAAGTGAAGATTAAGTACCCCAAGGCTGGCACATCGAATCCTGTGGTATCTTTGACGCTCGTCGATCTTCACGAT---CCTACGTTAAATAAGATAGATTTGGAGGCCCCCATAGATATAGTCGGCACAGACAACGTACTGACCAACGTTCAATGGAAAGATTTTAATAATGTCATTGTTACGTGGTCGAATCGTGTACAAAATGAGACTGAAATTGTTTGGTACAACATGTACGGCGAAACTGTTAAAACGTTTCACATTGCAGAATCGGAG------GGATGGGTAGATATTAAAAAT------TTATTCTTCTACAATGATTCCGTTTACATGCGTAAACTACAACAATCTGGAACGAAAGCTGGAAGATTTAATCATGTGACAAGATACGAGGAAGTTGGATCA---ACGCTGATTCAAAAGGACCTAACTCCGGGTGCAATAGAGGTTCAAGATATTCGTGCAATCGACCATTTCAATGGTAGAATTTACTATCTTGCTAGTGGACCTGGGGAACCATCCCAAAGGAATTTATATTCTGTACCT---------GCCGATGGCAGCAAGGAA------CCTACTTGCATATCATGCAACGTT---CTAACGCCCGAAGGTAACACGTGTAAATACGCAGACGTGTTATTCTCGCCATTTAGGTCGTATTACGTGTTAATCTGTCAAGGTCCGGATCCAACAATCATCGATATTTTCAATTCAAATCACAGAAAAGTCTACTCATGGGAAAACAATCTGTTATTACGACGTAAACTCACCAGAAGAGAGTTACCCATCGTCAAGGACTTATACGTTCGTGCAAAC---GGTTACGATAGCAAAGTCAGACTATTTTTACCACACAATTTCGACGAGAGT------AAATCGTATCCGATGTTGGTCAATGTATATGCTGGACCAAATACGGCAAAAATAAACGACGCAGCTTCGTACAGTTACCAATCGTATATGGCAACAAATCGTAGTGTGATCTATGCTTACATCGATGGTAGAGGATCATCGAACAAGGGTAGCAAAATGCTTTTCGAAATTTATAGAAATTTAGGTACCGTCGAAGTCGAGGATCAAATTACCGTAACTAGAAAACTTCAAGAAATGTATCCCTGGATCGATTCTAAAAGAACGGGTATCTGGGGTTGGAGTTACGGTGGTTTCTCTACGGCCATGGTATTGGCTAAAGACACGGATTCCGTTTTCAAGTGCGGAATATCCGTGGCACCAGTATCTTCTTGGATTTATTACGATTCCGTTTATACTGAAAGATTCATGGGTCTTCCAACACCAGAAGATAATCTTAAAGGTTACAATGGAACAGACGTATCTAGACGAGTGGAGGGTATTCGTGGGAAGAAATTTATGTTGATACATGGTACTGGTGACGATAATGTTCATTATCAACAGTCATTGGCATTGGCAAAGTCCCTTGAGGAATCTGATATATTGTTCGAACAAATTACCTACACGGATGAAGCACATGCGCTGTATGGTGTTTTACCACACCTTTATCATTCGATGGATAGATTTTGGAGTGAATGTTTTAGTTGGTCTAAT
>XM_014748711.1_Polistes_canadensis
ATGGATCATTATCCGTTAATTCGATCCTCCAAAATTAATCTAATGACGAAGAACAAGCGGAATTGGCGTCGGCTGTTGGCAGGCGGCTTGGTAACCATTGTCGCATTGGCCTTGGTAGTCGCCGCAGTAATTCTTTTGACCGGCAGCTCAACATCAAGAACGACAAGCGCGCCTGGTATTTCCCTCGAAGAATGGCTCGCCGGTTCGTTATCTCCCAAGAGCTTCAACGCGACCTGGCTCAGCGGAAATGAGATTCTTTACCGAGACGAAATTGGGAATCTTGTCATCTATAATGTCGAATCGGCCTCTTCTAAGATCATCCTTGACATGACAAATTCCGCTCTCTTGTCCAGCTTTGATCATCAAATATCTGCCGATCGGAAATATCTTCTACTTGCTATTAATTACCAAAAGCTATACCGGCACACATACCTGGCCCACTACAGGATCGTGAACCTGAAGACTTTAACTGAAACTTCATTGGTGGCATCTAACGATTCCGTATCCCTACAACTTGTTACCTGGGCACCACGTGGAAACGCTTTGATCTATGTTCATCAGAATAATATCTTCTACCGACCATCAGCTGAGATTCCTATCGATTATCAGATAACTGACAGCGGAATTTTCGGTACCATTTACAATGGAGTACCTGATTGGGTTTACGAGGAGGAAGTATTCAGCTCTAATAAAGCGTTATGGTTTTCACCGAACGGCTCGAAACTGGCTTTTGGATACTTCAATGATACCTTGACGCCGGTCATGAACATACCATTTTATGGATATCCAGGAAGTTTGACTTTCCAATACACGTCAGCTATACCAATTCACTATCCTAAGAGTGGTACGACGAATCCTACCGTGAAACTCTTCTACGTTGATCTCGAGGAACGTGGTAACACAAGGTTAATCGAGATCGAGCATCCTCCGGAATTGTCGTCGGTGGAAAGGATATTGTCGGCTGTTGGTTTTCCTACCGACAATCACGTTTACGCAACTTGGATGAACAGAGTACAGAATATGGCGTACTTCCGGCTTTGCGACGTTGACAGCCACGTTCCAAATTGTACAACGGCTTTGACCTACGAAAAACACGGTTGGGTGGAACAATTCGAAACACCGTTGTTCAGCAAAGATGGAACTTCTTTCTTGTTAATATTACCGAGAAAGCAAAAGGATGGTACTGACTGGAGACATCTCGTTTTGGTTAAGAATGCAACCAACGGAAGTCCGATTACGGTTTCTCTAACTTCCGGGTACTTCGTCGTAACTGAGATAGTTTCATGGGATCAAGAGAATTCGTACGTATATTATCTTGCCACGTCCGAGCATAAGACGGAACAACAACATTTGTACAGGCTGTCTCTCTCGACGACGTTGGACACCCAA---------CCCAAGTGTCTCAGCTGCGACATCCTCAGAGAATCCGATAGCACCCGCTGTTTGTACAATACTGCCAAGTTCTCTACCGACAATTCATATTACGTGCTAACCTGCGCTGGCCCGGGTGTACCAGAAATTTTCATTTATGACAGAAGTGGTAAAAATATAGCCATCTGGGAAGATAACAAAGGTGTTGCAGAATTATTGGCATCAAAGGCTAAGGCAATTGACCATAGGTACAAAATACCAGTTCCCGGTGGTTTTAATGCCAAGGTGAGGCTTCTGATCCCACCCGATGCTGATTTGAGTGGTGCCACCAAGTATCCTATGCTGGTTTACGTATACGGCGGCCCGGACACATATCAAGTGACAGAAAAGTTCAACGTTGACTGGGGCACATATCTCGTGTCAAACAAGAGTATCATATACGCTGCCATCGACGGCAGGGGCTCCGGATTAATGGGCAACAGCATGCTATTCGCCGGATACCGGAACCTTGGTACCGTTGAAATCATTGACCAGATTAATGTAACGAGGCACCTGCAGAATAAGTTACCCTTCATCGATCGCACTAGGACGGCAATTTGGGGTTGGAGTTATGGAGGTTACGCTACCGGTATGTCACTCGCTATGGATTTCAATGGTGTCTTCAAATGTGGTATGTCTGTGGCTCCTGTCACGGATTGGGCTCTTTACGATTCAATATACACCGAACGATTCATGGGTCTACCAATCGTCACTGACAATCTTCAAGGATACAAAAAGGGTCAATTGTTGAACAAAGTCGATAACATAAAGAATAAAATGTATTATCTGATCCATGGCACTCTAGACGACAACGTGCATTATCAACAATCTCTTTTGCTCGCTAAAGTTCTCGAACAAAAGGACATTCTTTTTAGACAACAAACGTACACCGACGAGGACCATGGAATTCTACAATCGCGAACGCATCTCTATCACTCGTTGGAAAACTTTTTAGACGAATGCTTTCAACCGTCGTCA
>XM_014748722.1_Polistes_canadensis
ATGACGGAGGGCGGA---------CTCGATGTTTGTAATCTAATGACGAAGAACAAGCGGAATTGGCGTCGGCTGTTGGCAGGCGGCTTGGTAACCATTGTCGCATTGGCCTTGGTAGTCGCCGCAGTAATTCTTTTGACCGGCAGCTCAACATCAAGAACGACAAGCGCGCCTGGTATTTCCCTCGAAGAATGGCTCGCCGGTTCGTTATCTCCCAAGAGCTTCAACGCGACCTGGCTCAGCGGAAATGAGATTCTTTACCGAGACGAAATTGGGAATCTTGTCATCTATAATGTCGAATCGGCCTCTTCTAAGATCATCCTTGACATGACAAATTCCGCTCTCTTGTCCAGCTTTGATCATCAAATATCTGCCGATCGGAAATATCTTCTACTTGCTATTAATTACCAAAAGCTATACCGGCACACATACCTGGCCCACTACAGGATCGTGAACCTGAAGACTTTAACTGAAACTTCATTGGTGGCATCTAACGATTCCGTATCCCTACAACTTGTTACCTGGGCACCACGTGGAAACGCTTTGATCTATGTTCATCAGAATAATATCTTCTACCGACCATCAGCTGAGATTCCTATCGATTATCAGATAACTGACAGCGGAATTTTCGGTACCATTTACAATGGAGTACCTGATTGGGTTTACGAGGAGGAAGTATTCAGCTCTAATAAAGCGTTATGGTTTTCACCGAACGGCTCGAAACTGGCTTTTGGATACTTCAATGATACCTTGACGCCGGTCATGAACATACCATTTTATGGATATCCAGGAAGTTTGACTTTCCAATACACGTCAGCTATACCAATTCACTATCCTAAGAGTGGTACGACGAATCCTACCGTGAAACTCTTCTACGTTGATCTCGAGGAACGTGGTAACACAAGGTTAATCGAGATCGAGCATCCTCCGGAATTGTCGTCGGTGGAAAGGATATTGTCGGCTGTTGGTTTTCCTACCGACAATCACGTTTACGCAACTTGGATGAACAGAGTACAGAATATGGCGTACTTCCGGCTTTGCGACGTTGACAGCCACGTTCCAAATTGTACAACGGCTTTGACCTACGAAAAACACGGTTGGGTGGAACAATTCGAAACACCGTTGTTCAGCAAAGATGGAACTTCTTTCTTGTTAATATTACCGAGAAAGCAAAAGGATGGTACTGACTGGAGACATCTCGTTTTGGTTAAGAATGCAACCAACGGAAGTCCGATTACGGTTTCTCTAACTTCCGGGTACTTCGTCGTAACTGAGATAGTTTCATGGGATCAAGAGAATTCGTACGTATATTATCTTGCCACGTCCGAGCATAAGACGGAACAACAACATTTGTACAGGCTGTCTCTCTCGACGACGTTGGACACCCAA---------CCCAAGTGTCTCAGCTGCGACATCCTCAGAGAATCCGATAGCACCCGCTGTTTGTACAATACTGCCAAGTTCTCTACCGACAATTCATATTACGTGCTAACCTGCGCTGGCCCGGGTGTACCAGAAATTTTCATTTATGACAGAAGTGGTAAAAATATAGCCATCTGGGAAGATAACAAAGGTGTTGCAGAATTATTGGCATCAAAGGCTAAGGCAATTGACCATAGGTACAAAATACCAGTTCCCGGTGGTTTTAATGCCAAGGTGAGGCTTCTGATCCCACCCGATGCTGATTTGAGTGGTGCCACCAAGTATCCTATGCTGGTTTACGTATACGGCGGCCCGGACACATATCAAGTGACAGAAAAGTTCAACGTTGACTGGGGCACATATCTCGTGTCAAACAAGAGTATCATATACGCTGCCATCGACGGCAGGGGCTCCGGATTAATGGGCAACAGCATGCTATTCGCCGGATACCGGAACCTTGGTACCGTTGAAATCATTGACCAGATTAATGTAACGAGGCACCTGCAGAATAAGTTACCCTTCATCGATCGCACTAGGACGGCAATTTGGGGTTGGAGTTATGGAGGTTACGCTACCGGTATGTCACTCGCTATGGATTTCAATGGTGTCTTCAAATGTGGTATGTCTGTGGCTCCTGTCACGGATTGGGCTCTTTACGATTCAATATACACCGAACGATTCATGGGTCTACCAATCGTCACTGACAATCTTCAAGGATACAAAAAGGGTCAATTGTTGAACAAAGTCGATAACATAAAGAATAAAATGTATTATCTGATCCATGGCACTCTAGACGACAACGTGCATTATCAACAATCTCTTTTGCTCGCTAAAGTTCTCGAACAAAAGGACATTCTTTTTAGACAACAAACGTACACCGACGAGGACCATGGAATTCTACAATCGCGAACGCATCTCTATCACTCGTTGGAAAACTTTTTAGACGAATGCTTTCAACCGTCGTCA
>XM_014753473.1_Polistes_canadensis
ATGATTCCACTACGGAGTTTTGTA------------------------------------TTTCTTAACGGATTCTTCTTTGTCTTATTGACAGCAAGAACAGTAGTGAGTCGTGTCGTCGATAAGGATAACTTGGAGGGGGTAGTTCAGGATGGTTCGAATCTTTCCAAAGTACCTTTCAAACTTGAGGAGACTTACACTTCCGATTTTCTATCACGTACCTTCAACGGTACTTGGACATCGGATACCACGATACTTTATATGTCCACGATAGGAGAAATTCTTCAATTTGACGTTGTGAAGCAACAATCGAGTGTGATCATCGATGTATCAATTTTTGACGATTATTTAGTAGAAAGTTATTTATTATCACCGACCGGACGATTTCTTCTTATCGGATACGATGTTCAAAAAGGATTCAGATATTCGACGTTCATGAGATATGTTATTTATGATACTGAACTTGGACAATAT---------GATAAAATTGGCGATGGTATGCATATCGCCCTTGTCAAATGGGCACCACTAACAGACGATTTGATATATATCCTCGACAACGATATTTATTATAAATCTAACAACGGTTTTAATGATGTACAAAGAGTGACGGACGATGGCATTGCCGGAATCATTTATAATGGCGTGGCTGATTGGGTTTACGAAGAGGAAGTGTTACATGGATCATCCGCCATTTGGTTTTCTCCAGATGGTAATAGGTTAGCATACGCAACATTCGATGACAGAAAAGTCCATGAAATCTTGTATCTTCATTACGGAGAACCCGGCAGCCTCGGGGACCAATATCCCACGGAAGTGAAGATTAAGTACCCCAAGGCTGGCACATCGAATCCTGTGGTATCTTTGACGCTCGTCGATCTTCACGAT---CCTACGTTAAATAAGATAGATTTGGAGGCCCCCATAGATATAGTCGGCACAGACAACGTACTGACCAACGTTCAATGGAAAGATTTTAATAATGTCATTGTTACGTGGTCGAATCGTGTACAAAATGAGACTGAAATTGTTTGGTACAACATGTACGGCGAAACTGTTAAAACGTTTCACATTGCAGAATCGGAG------GGATGGGTAGATATTAAAAAT------TTATTCTTCTACAATGATTCCGTTTACATGCGTAAACTACAACAATCTGGAACGAAAGCTGGAAGATTTAATCATGTGACAAGATACGAGGAAGTTGGATCA---ACGCTGATTCAAAAGGACCTAACTCCGGGTGCAATAGAGGTTCAAGATATTCGTGCAATCGACCATTTCAATGGTAGAATTTACTATCTTGCTAGTGGACCTGGGGAACCATCCCAAAGGAATTTATATTCTGTACCT---------GCCGATGGCAGCAAGGAA------CCTACTTGCATATCATGCAACGTT---CTAACGCCCGAAGGTAACACGTGTAAATACGCAGACGTGTTATTCTCGCCATTTAGGTCGTATTACGTGTTAATCTGTCAAGGTCCGGATCCAACAATCATCGATATTTTCAATTCAAATCACAGAAAAGTCTACTCATGGGAAAACAATCTGTTATTACGACGTAAACTCACCAGAAGAGAGTTACCCATCGTCAAGGACTTATACGTTCGTGCAAAC---GGTTACGATAGCAAAGTCAGACTATTTTTACCACACAATTTCGACGAGAGT------AAATCGTATCCGATGTTGGTCAATGTATATGCTGGACCAAATACGGCAAAAATAAACGACGCAGCTTCGTACAGTTACCAATCGTATATGGCAACAAATCGTAGTGTGATCTATGCTTACATCGATGGTAGAGGATCATCGAACAAGGGTAGCAAAATGCTTTTCGAAATTTATAGAAATTTAGGTACCGTCGAAGTCGAGGATCAAATTACCGTAACTAGAAAACTTCAAGAAATGTATCCCTGGATCGATTCTAAAAGAACGGGTATCTGGGGTTGGAGTTACGGTGGTTTCTCTACGGCCATGGTATTGGCTAAAGACACGGATTCCGTTTTCAAGTGCGGAATATCCGTGGCACCAGTATCTTCTTGGATTTATTACGATTCCGTTTATACTGAAAGATTCATGGGTCTTCCAACACCAGAAGATAATCTTAAAGGTTACAATGGAACAGACGTATCTAGACGAGTGGAGGGTATTCGTGGGAAGAAATTTATGTTGATACATGGTACTGGTGACGATAATGTTCATTATCAACAGTCATTGGCATTGGCAAAGTCCCTTGAGGAATCTGATATATTGTTCGAACAAATTACCTACACGGATGAAGCACATGCGCTGTATGGTGTTTTACCACACCTTTATCATTCGATGGATAGATTTTGGAGTGAATGTTTTAGTTGGTCTAAT
>XM_014753457.1_Polistes_canadensis
ATG------------------------TCAGAGGATCTGACGTACGCCGAGGGCGGTCACAATTGGCGAAGCATAGTTTTTTCTCTTCTTGTCATCGGCTTCGTTATCGCCGGGATCGTCACGGCTATTTACCTTCTGGGGTACGTTGATGAGCTTCTTTATTGGAGTGGAAGGCGTCTTACGCTGGACGAGTGCCTTCGTGATGACCTGACACCTCATAGGTTACCACCAGCTTGGGTATCCCATGACAAATTCGTCTACCAAGCGGATGATGGTTCACTCACTCTCCTAGACACCAGTAACAACACTGTGTCCCTTTTGGTCTCTAATCACACGCTCAGGCAGCTGAACGTCCAAGGCTACCAATGCAGCTCAGATTTGCGTTACGTATTGTTCAAGCACAATGTCAAGCCGGTATTCAAAAACACCTTCACCGCTCACTACACAGTCTACGACGTTACGAACGACCATCATACACCCCTTTCGAGAAGGGTACAACCGTCGAGACTTCAGCACGCTACTTGGTTGGGTAATACAACGGGTCTCGTGATGATCTCGGACAACGATATTTATCTTAGGATAGCTCCATCAGCGATGGAAGATACACGACTGACGGATACGGGTGTTCCTGACGTTATATATAATGGTGTACCTGATTGGTTATATCAAGAAGAAGTGTTGCCTAGACCAGAAGCAACGTGGCCGAGTCCTGATGGCACGCATATCCTTTTTGCTTCGTTCAACGACACCAAAGTTACAGCCTTGCAATTCCCTTGGTTTGGTACTCAATCAGGTCAACGTGCCACCTTTCCACCATATAAATCCATAAGATACCCAACCCCTGGTTCATCCAATCCCGAAGTCGATTTGTGGTTAGTAGAAGTGAACAACCCGCCGGCTTGCACGAAGACTAAACTTGAGCCACCACCTGTCTTGGATGGACAAGAATACTATCTGATATCGGCCGGATGGGTTGACGCGTCTCAAATTGCAGTGGTCTGGATGACCAGATCTCAAAATCTGTCACTAGTTTCGGCGTGTCGTGCACCTCTCTGGAAGTGCGAGGAAACCCATTCGGAGAGGGCACCGGAGGGTCAATGGTTGGACGCCCAACCGCATCCAATTTTCGCTCCAGACGGTGATAGTTTCCTGCTGCTTGCGACTGTCCAGGAAGGTGACAAGGAACATTTCACGCACATAAAGCACGTTACGTTAACGCAGCAG---------AGGATAGCTGTTTTATCCCATGGTCGTTACGAGGTGAGCGAGATCCTAGCGTGGGACACCAAAGCTCACCTGGTATACTATCTGGGTACCAGGGAACGAAGACCTGGACAAAGGCATCTTTACGTGGTACGAGATCCAACTGCCGATGATCCTCGTCGTTTGGAGCCTTTATGCGTTACTTGTGACCTTAGTAGTAGATTTTATTACACAAATTGCACTCACTTCGGTGCCTCCGTAAGTCCTGCGAAAACCTACTATGTGCTTTATTGCGAAGGTCCTGGCTTGCCGTTAGCCGCTGTGCACATGATGTCACATAAAATGATACGCGTACTCTATGACACGCGTATTCAACGTGATAAACTTTCGCAGCTGGCGTTGCCGACGAGAAGGAGTTTCGAGGTGCCGTTGCCTCAAGGTTGGAAGGCGCAGGTGCAGTTGCTCCTGCCACCTTCCTGGCGTGAGGAAAGAGACGCAGCATTTCCAGTATTGGTCGAGGTCAATGGTCGGCCTGGAAGTGAAGCAGTAACTGATAGATTTAAAATAGACTGGGGTACATATATGTCGAGTCACAACGATGTGGTTTACGTTAGACTCGATGTTCGTGGTGCGAGGGGACAGGGGAAAAAG---------GATCTTTTCCGTAAAATCGGAGGTGTTGAGGTTCAAGATCAGCTGACGGTTCTTAGGCATCTTTTAAAGACGCACAAATATTTGGACGACACCAGAGTTGGTGTTTGGGGATGGGGTTACGGTGGTTACGTTACTGCCATGGTATTAGGAAGTCAA---GAAAATGTCTTCAAATGTGGTGTCGCCGTCAATCCAATTGCCGATTGGCTCTATTACAATTCGGCCTTTACGGAGCGAGTTCTCGGTGCACCA------GCTGAGAACTATAAGGGTTACGTAGAGGCTGATTTGACTCAAAGAGCGAGATTAGTGCCGAGTCATAGTCTTTATCTTCTTCATGGTCTAGCAGACCTAACAGCGCCTTATACGCATGGCGTTGCCTTTGCCAAGGCTTTGTCTGAAGCGGGAGTCATCTTTAGGTACCAGAGTTATGCGGACGAGGATCACGCTTTAACAGGTGTGCTCGAACACGCTTATCGTTCTATGGAGGACTTTCTCGCCGAGTGCCTCGCCTTGGATGCC
>XM_014753456.1_Polistes_canadensis
ATGAACGCCAGCGTCAACATCGAGTCAGCACAGGATCTGACGTACGCCGAGGGCGGTCACAATTGGCGAAGCATAGTTTTTTCTCTTCTTGTCATCGGCTTCGTTATCGCCGGGATCGTCACGGCTATTTACCTTCTGGGGTACGTTGATGAGCTTCTTTATTGGAGTGGAAGGCGTCTTACGCTGGACGAGTGCCTTCGTGATGACCTGACACCTCATAGGTTACCACCAGCTTGGGTATCCCATGACAAATTCGTCTACCAAGCGGATGATGGTTCACTCACTCTCCTAGACACCAGTAACAACACTGTGTCCCTTTTGGTCTCTAATCACACGCTCAGGCAGCTGAACGTCCAAGGCTACCAATGCAGCTCAGATTTGCGTTACGTATTGTTCAAGCACAATGTCAAGCCGGTATTCAAAAACACCTTCACCGCTCACTACACAGTCTACGACGTTACGAACGACCATCATACACCCCTTTCGAGAAGGGTACAACCGTCGAGACTTCAGCACGCTACTTGGTTGGGTAATACAACGGGTCTCGTGATGATCTCGGACAACGATATTTATCTTAGGATAGCTCCATCAGCGATGGAAGATACACGACTGACGGATACGGGTGTTCCTGACGTTATATATAATGGTGTACCTGATTGGTTATATCAAGAAGAAGTGTTGCCTAGACCAGAAGCAACGTGGCCGAGTCCTGATGGCACGCATATCCTTTTTGCTTCGTTCAACGACACCAAAGTTACAGCCTTGCAATTCCCTTGGTTTGGTACTCAATCAGGTCAACGTGCCACCTTTCCACCATATAAATCCATAAGATACCCAACCCCTGGTTCATCCAATCCCGAAGTCGATTTGTGGTTAGTAGAAGTGAACAACCCGCCGGCTTGCACGAAGACTAAACTTGAGCCACCACCTGTCTTGGATGGACAAGAATACTATCTGATATCGGCCGGATGGGTTGACGCGTCTCAAATTGCAGTGGTCTGGATGACCAGATCTCAAAATCTGTCACTAGTTTCGGCGTGTCGTGCACCTCTCTGGAAGTGCGAGGAAACCCATTCGGAGAGGGCACCGGAGGGTCAATGGTTGGACGCCCAACCGCATCCAATTTTCGCTCCAGACGGTGATAGTTTCCTGCTGCTTGCGACTGTCCAGGAAGGTGACAAGGAACATTTCACGCACATAAAGCACGTTACGTTAACGCAGCAG---------AGGATAGCTGTTTTATCCCATGGTCGTTACGAGGTGAGCGAGATCCTAGCGTGGGACACCAAAGCTCACCTGGTATACTATCTGGGTACCAGGGAACGAAGACCTGGACAAAGGCATCTTTACGTGGTACGAGATCCAACTGCCGATGATCCTCGTCGTTTGGAGCCTTTATGCGTTACTTGTGACCTTAGTAGTAGATTTTATTACACAAATTGCACTCACTTCGGTGCCTCCGTAAGTCCTGCGAAAACCTACTATGTGCTTTATTGCGAAGGTCCTGGCTTGCCGTTAGCCGCTGTGCACATGATGTCACATAAAATGATACGCGTACTCTATGACACGCGTATTCAACGTGATAAACTTTCGCAGCTGGCGTTGCCGACGAGAAGGAGTTTCGAGGTGCCGTTGCCTCAAGGTTGGAAGGCGCAGGTGCAGTTGCTCCTGCCACCTTCCTGGCGTGAGGAAAGAGACGCAGCATTTCCAGTATTGGTCGAGGTCAATGGTCGGCCTGGAAGTGAAGCAGTAACTGATAGATTTAAAATAGACTGGGGTACATATATGTCGAGTCACAACGATGTGGTTTACGTTAGACTCGATGTTCGTGGTGCGAGGGGACAGGGGAAAAAG---------GATCTTTTCCGTAAAATCGGAGGTGTTGAGGTTCAAGATCAGCTGACGGTTCTTAGGCATCTTTTAAAGACGCACAAATATTTGGACGACACCAGAGTTGGTGTTTGGGGATGGGGTTACGGTGGTTACGTTACTGCCATGGTATTAGGAAGTCAA---GAAAATGTCTTCAAATGTGGTGTCGCCGTCAATCCAATTGCCGATTGGCTCTATTACAATTCGGCCTTTACGGAGCGAGTTCTCGGTGCACCA------GCTGAGAACTATAAGGGTTACGTAGAGGCTGATTTGACTCAAAGAGCGAGATTAGTGCCGAGTCATAGTCTTTATCTTCTTCATGGTCTAGCAGACCTAACAGCGCCTTATACGCATGGCGTTGCCTTTGCCAAGGCTTTGTCTGAAGCGGGAGTCATCTTTAGGTACCAGAGTTATGCGGACGAGGATCACGCTTTAACAGGTGTGCTCGAACACGCTTATCGTTCTATGGAGGACTTTCTCGCCGAGTGCCTCGCCTTGGATGCC
>XM_014753455.1_Polistes_canadensis
ATGAACGCCAGCGTCAACATCGAGGTAAAAGAGGATCTGACGTACGCCGAGGGCGGTCACAATTGGCGAAGCATAGTTTTTTCTCTTCTTGTCATCGGCTTCGTTATCGCCGGGATCGTCACGGCTATTTACCTTCTGGGGTACGTTGATGAGCTTCTTTATTGGAGTGGAAGGCGTCTTACGCTGGACGAGTGCCTTCGTGATGACCTGACACCTCATAGGTTACCACCAGCTTGGGTATCCCATGACAAATTCGTCTACCAAGCGGATGATGGTTCACTCACTCTCCTAGACACCAGTAACAACACTGTGTCCCTTTTGGTCTCTAATCACACGCTCAGGCAGCTGAACGTCCAAGGCTACCAATGCAGCTCAGATTTGCGTTACGTATTGTTCAAGCACAATGTCAAGCCGGTATTCAAAAACACCTTCACCGCTCACTACACAGTCTACGACGTTACGAACGACCATCATACACCCCTTTCGAGAAGGGTACAACCGTCGAGACTTCAGCACGCTACTTGGTTGGGTAATACAACGGGTCTCGTGATGATCTCGGACAACGATATTTATCTTAGGATAGCTCCATCAGCGATGGAAGATACACGACTGACGGATACGGGTGTTCCTGACGTTATATATAATGGTGTACCTGATTGGTTATATCAAGAAGAAGTGTTGCCTAGACCAGAAGCAACGTGGCCGAGTCCTGATGGCACGCATATCCTTTTTGCTTCGTTCAACGACACCAAAGTTACAGCCTTGCAATTCCCTTGGTTTGGTACTCAATCAGGTCAACGTGCCACCTTTCCACCATATAAATCCATAAGATACCCAACCCCTGGTTCATCCAATCCCGAAGTCGATTTGTGGTTAGTAGAAGTGAACAACCCGCCGGCTTGCACGAAGACTAAACTTGAGCCACCACCTGTCTTGGATGGACAAGAATACTATCTGATATCGGCCGGATGGGTTGACGCGTCTCAAATTGCAGTGGTCTGGATGACCAGATCTCAAAATCTGTCACTAGTTTCGGCGTGTCGTGCACCTCTCTGGAAGTGCGAGGAAACCCATTCGGAGAGGGCACCGGAGGGTCAATGGTTGGACGCCCAACCGCATCCAATTTTCGCTCCAGACGGTGATAGTTTCCTGCTGCTTGCGACTGTCCAGGAAGGTGACAAGGAACATTTCACGCACATAAAGCACGTTACGTTAACGCAGCAG---------AGGATAGCTGTTTTATCCCATGGTCGTTACGAGGTGAGCGAGATCCTAGCGTGGGACACCAAAGCTCACCTGGTATACTATCTGGGTACCAGGGAACGAAGACCTGGACAAAGGCATCTTTACGTGGTACGAGATCCAACTGCCGATGATCCTCGTCGTTTGGAGCCTTTATGCGTTACTTGTGACCTTAGTAGTAGATTTTATTACACAAATTGCACTCACTTCGGTGCCTCCGTAAGTCCTGCGAAAACCTACTATGTGCTTTATTGCGAAGGTCCTGGCTTGCCGTTAGCCGCTGTGCACATGATGTCACATAAAATGATACGCGTACTCTATGACACGCGTATTCAACGTGATAAACTTTCGCAGCTGGCGTTGCCGACGAGAAGGAGTTTCGAGGTGCCGTTGCCTCAAGGTTGGAAGGCGCAGGTGCAGTTGCTCCTGCCACCTTCCTGGCGTGAGGAAAGAGACGCAGCATTTCCAGTATTGGTCGAGGTCAATGGTCGGCCTGGAAGTGAAGCAGTAACTGATAGATTTAAAATAGACTGGGGTACATATATGTCGAGTCACAACGATGTGGTTTACGTTAGACTCGATGTTCGTGGTGCGAGGGGACAGGGGAAAAAG---------GATCTTTTCCGTAAAATCGGAGGTGTTGAGGTTCAAGATCAGCTGACGGTTCTTAGGCATCTTTTAAAGACGCACAAATATTTGGACGACACCAGAGTTGGTGTTTGGGGATGGGGTTACGGTGGTTACGTTACTGCCATGGTATTAGGAAGTCAA---GAAAATGTCTTCAAATGTGGTGTCGCCGTCAATCCAATTGCCGATTGGCTCTATTACAATTCGGCCTTTACGGAGCGAGTTCTCGGTGCACCA------GCTGAGAACTATAAGGGTTACGTAGAGGCTGATTTGACTCAAAGAGCGAGATTAGTGCCGAGTCATAGTCTTTATCTTCTTCATGGTCTAGCAGACCTAACAGCGCCTTATACGCATGGCGTTGCCTTTGCCAAGGCTTTGTCTGAAGCGGGAGTCATCTTTAGGTACCAGAGTTATGCGGACGAGGATCACGCTTTAACAGGTGTGCTCGAACACGCTTATCGTTCTATGGAGGACTTTCTCGCCGAGTGCCTCGCCTTGGATGCC
>XM_014759776.1_Polistes_canadensis
ATGGCAGATCACGATAATATTTACGACGATGAGGAGCTAGTGTCGGCTAATCCAAATCAAAACTGGCGTGGGATTTTAATAGCTTTGCTCGTGATCGTTGCGGTTTTAGCCCTTATTGTCACATCAGTTGCTTTACTCACACCACCTGATGAAGGGCCCAGAGTTCGCGGTACACGTTTACAACTCTCCGAGCTACTTTCGGGTGAATTGTCTCCGTTGCTCTTTAATGGATCCTGGGTGAGCAATCGTCATATATGCTATAGGGATTTTTCAGGTGGTATTTCTTTATTGGATGCATCTGATGCGACATCGCGTAGTTTGATGTCAAAGGAAACATTTAGAAGATTAAATCCTGCCAAATTCTCGCTATCACCGGACCACAAATACTTGTTACTTGCTCAAAATATGAAAAAATTATTTAGATATTCTTATTTAGCTCAATATATAGTCTATGACGTGAACACACAAGATACAATACCATTGGAAAAGGAGGTTCATCCT---TATCTGCTGTTAGCTAAATGGACACCTCGTGGCCATGGACTCGTTATGGTACAAGATTATGATATTTATTATAGAACGGGTCCTTTGAGTAACATAGGTTATCGCGTAACTGATACTGCAGTACCTGGAATTCTATCTAATGGTCTACCAGATTGGTTATACGAAGAAGAGATTTTACATAGCGCCGAAGCAATCTGGATGTCACCCGATGGTCATATGATGCTTTATGCATCATTTAATGATTCGGTAGTTGAAGAAATGCATATTCCTTGGTTTGGAGAAGAAAAC------AGGGCTTTGTATCCTGATATACGATCTTTGAGATATCCTAAGCCAGGAACTCCAAATCCTTTCGTGCATTTATACGTCGCTGATCTTGCTGATCCAAAGAATATTCATACGAAAGTAGTAAAACCACCCCCTGTCATCGAACACGTAGATCATTATTTTACTACTGCTTCCTGGGTATCATTAACGGAAGTTTGTATATCGTGGTTAACCAGAACTCAAAATCTCTCAGTCGTAACAATTTGTAAAAGTCCTATGTGGCATTGTCAGGAGATACAAAGAATAAATAGTGATGAACACGGATGGGTTGATACACCACCAGCACCACTGTTCTCAGCTAATGGCACCAGTTACATATCGATCAGTCCTGTATCAGATGGACATGCTGGATCTTTTAAGCATATTGTATTAGTAAATGTGCTTCGAAAG---------ATACAGACATCCTTGACACATGGACGATTAGAAGTTGTTAAAATATTAGGATGGAATAAAGTCAACAATACCATATATTTCATAGGTATACCACCAATGCGTCCTGGACAAAGACACTTATATCGGGTCAGTTCACTTATACCTCAGGATGCTTCTTCGCATCCTGCAATTTGCATCACGTGTAACGCTCACACAACATTTTCGGATCGTCGTAATGGATGGATGGGAAATAATTTTCACGAGGAATATGATTACTTCGTTCTAGAATGTCTTGGTCCTGGGATACCTACGATCTCACTTTATAAAACTGATCCACGATTGTTGAGTGTTCTACAGAATAACACAGTGTTACGTGAAAAAATATCTAAGATCGCTCTTCCACAAGTGAAAACGTTCCCGGTACAGATAAGTGGTGGTTACAACGCACAAGTAAGATTACATTTACCACCTGGTTTGCGAGAAGACGAAATCACGCGTTATCCTCTAGTTGTACAGGTACATGGAGCACCAGGATCTCAGTTGGTGACGGAAATGTTTAAAATCGACTGGAATACATATTTAGCCAGTTATAAGGGTATTATCGTGGCCCAGATAGATGGTCGAGGTAGCGGCGGTCAAGGATACAAACTACTTCATGAAGTTTATTATAAGCTTGGTACTGCCGAAGTAGCTGATCAATTAGAAGTTACGGAATATTTGAGAGATTCGTTACACTTTATAGACAAACGGTGCGTCGCAGTTTGGGGTTGGAGTTATGGTGGTTTCGTTGCAACATTAGCTCTAGCTCATCCCGGACAAAACGTTTTTCATTGTGGAATAAGCGTGGCACCTATCGTTTCGTGGAAACTCCACGATTCTGCTTATGCCGAAAGATACATGGGATTACCAAACGTTACTTCTAATTACAAAGGTTACGCTGATTCCGATGTTTACAACAAAATCGAGCATCTACGTGATAAAATGTTTTATTTAGTTCACGGAACTGCAGACGATAACGTTCAATTTCAACAGTCCATGGCACTTGCGCGTCACCTTGCGAAAAAGGCCATTCTCTTTCGACAACAGGTGTATCCAGATGTGAGTCATACTTTAACGGGCGTAAAAAAACACTTATACTTATCCATGGCTCAGTTTTTGGAAGACTGCTTCCAAAAGCAAATA
>XM_014759777.1_Polistes_canadensis
ATGGCAGATCACGATAATATTTAC---GACGATGAGCTAGTGTCGGCTAATCCAAATCAAAACTGGCGTGGGATTTTAATAGCTTTGCTCGTGATCGTTGCGGTTTTAGCCCTTATTGTCACATCAGTTGCTTTACTCACACCACCTGATGAAGGGCCCAGAGTTCGCGGTACACGTTTACAACTCTCCGAGCTACTTTCGGGTGAATTGTCTCCGTTGCTCTTTAATGGATCCTGGGTGAGCAATCGTCATATATGCTATAGGGATTTTTCAGGTGGTATTTCTTTATTGGATGCATCTGATGCGACATCGCGTAGTTTGATGTCAAAGGAAACATTTAGAAGATTAAATCCTGCCAAATTCTCGCTATCACCGGACCACAAATACTTGTTACTTGCTCAAAATATGAAAAAATTATTTAGATATTCTTATTTAGCTCAATATATAGTCTATGACGTGAACACACAAGATACAATACCATTGGAAAAGGAGGTTCATCCT---TATCTGCTGTTAGCTAAATGGACACCTCGTGGCCATGGACTCGTTATGGTACAAGATTATGATATTTATTATAGAACGGGTCCTTTGAGTAACATAGGTTATCGCGTAACTGATACTGCAGTACCTGGAATTCTATCTAATGGTCTACCAGATTGGTTATACGAAGAAGAGATTTTACATAGCGCCGAAGCAATCTGGATGTCACCCGATGGTCATATGATGCTTTATGCATCATTTAATGATTCGGTAGTTGAAGAAATGCATATTCCTTGGTTTGGAGAAGAAAAC------AGGGCTTTGTATCCTGATATACGATCTTTGAGATATCCTAAGCCAGGAACTCCAAATCCTTTCGTGCATTTATACGTCGCTGATCTTGCTGATCCAAAGAATATTCATACGAAAGTAGTAAAACCACCCCCTGTCATCGAACACGTAGATCATTATTTTACTACTGCTTCCTGGGTATCATTAACGGAAGTTTGTATATCGTGGTTAACCAGAACTCAAAATCTCTCAGTCGTAACAATTTGTAAAAGTCCTATGTGGCATTGTCAGGAGATACAAAGAATAAATAGTGATGAACACGGATGGGTTGATACACCACCAGCACCACTGTTCTCAGCTAATGGCACCAGTTACATATCGATCAGTCCTGTATCAGATGGACATGCTGGATCTTTTAAGCATATTGTATTAGTAAATGTGCTTCGAAAG---------ATACAGACATCCTTGACACATGGACGATTAGAAGTTGTTAAAATATTAGGATGGAATAAAGTCAACAATACCATATATTTCATAGGTATACCACCAATGCGTCCTGGACAAAGACACTTATATCGGGTCAGTTCACTTATACCTCAGGATGCTTCTTCGCATCCTGCAATTTGCATCACGTGTAACGCTCACACAACATTTTCGGATCGTCGTAATGGATGGATGGGAAATAATTTTCACGAGGAATATGATTACTTCGTTCTAGAATGTCTTGGTCCTGGGATACCTACGATCTCACTTTATAAAACTGATCCACGATTGTTGAGTGTTCTACAGAATAACACAGTGTTACGTGAAAAAATATCTAAGATCGCTCTTCCACAAGTGAAAACGTTCCCGGTACAGATAAGTGGTGGTTACAACGCACAAGTAAGATTACATTTACCACCTGGTTTGCGAGAAGACGAAATCACGCGTTATCCTCTAGTTGTACAGGTACATGGAGCACCAGGATCTCAGTTGGTGACGGAAATGTTTAAAATCGACTGGAATACATATTTAGCCAGTTATAAGGGTATTATCGTGGCCCAGATAGATGGTCGAGGTAGCGGCGGTCAAGGATACAAACTACTTCATGAAGTTTATTATAAGCTTGGTACTGCCGAAGTAGCTGATCAATTAGAAGTTACGGAATATTTGAGAGATTCGTTACACTTTATAGACAAACGGTGCGTCGCAGTTTGGGGTTGGAGTTATGGTGGTTTCGTTGCAACATTAGCTCTAGCTCATCCCGGACAAAACGTTTTTCATTGTGGAATAAGCGTGGCACCTATCGTTTCGTGGAAACTCCACGATTCTGCTTATGCCGAAAGATACATGGGATTACCAAACGTTACTTCTAATTACAAAGGTTACGCTGATTCCGATGTTTACAACAAAATCGAGCATCTACGTGATAAAATGTTTTATTTAGTTCACGGAACTGCAGACGATAACGTTCAATTTCAACAGTCCATGGCACTTGCGCGTCACCTTGCGAAAAAGGCCATTCTCTTTCGACAACAGGTGTATCCAGATGTGAGTCATACTTTAACGGGCGTAAAAAAACACTTATACTTATCCATGGCTCAGTTTTTGGAAGACTGCTTCCAAAAGCAAATA
>XM_014759778.1_Polistes_canadensis
ATGGCAGATCACGATAATATTTACGACGATGAGGAGCTAGTGTCGGCTAATCCAAATCAAAACTGGCGTGGGATTTTAATAGCTTTGCTCGTGATCGTTGCGGTTTTAGCCCTTATTGTCACATCAGTTGCTTTACTCACACCACCTGATGAAGGGCCCAGAGTTCGCGGTACACGTTTACAACTCTCCGAGCTACTTTCGGGTGAATTGTCTCCGTTGCTCTTTAATGGATCCTGGGTGAGCAATCGTCATATATGCTATAGGGATTTTTCAGGTGGTATTTCTTTATTGGATGCATCTGATGCGACATCGCGTAGTTTGATGTCAAAGGAAACATTTAGAAGATTAAATCCTGCCAAATTCTCGCTATCACCGGACCACAAATACTTGTTACTTGCTCAAAATATGAAAAAATTATTTAGATATTCTTATTTAGCTCAATATATAGTCTATGACGTGAACACACAAGATACAATACCATTGGAAAAGGAGGTTCATCCT---TATCTGCTGTTAGCTAAATGGACACCTCGTGGCCATGGACTCGTTATGGTACAAGATTATGATATTTATTATAGAACGGGTCCTTTGAGTAACATAGGTTATCGCGTAACTGATACTGCAGTACCTGGAATTCTATCTAATGGTCTACCAGATTGGTTATACGAAGAAGAGATTTTACATAGCGCCGAAGCAATCTGGATGTCACCCGATGGTCATATGATGCTTTATGCATCATTTAATGATTCGGTAGTTGAAGAAATGCATATTCCTTGGTTTGGAGAAGAAAAC------AGGGCTTTGTATCCTGATATACGATCTTTGAGATATCCTAAGCCAGGAACTCCAAATCCTTTCGTGCATTTATACGTCGCTGATCTTGCTGATCCAAAGAATATTCATACGAAAGTAGTAAAACCACCCCCTGTCATCGAACACGTAGATCATTATTTTACTACTGCTTCCTGGGTATCATTAACGGAAGTTTGTATATCGTGGTTAACCAGAACTCAAAATCTCTCAGTCGTAACAATTTGTAAAAGTCCTATGTGGCATTGTCAGGAGATACAAAGAATAAATAGTGATGAACACGGATGGGTTGATACACCACCAGCACCACTGTTCTCAGCTAATGGCACCAGTTACATATCGATCAGTCCTGTATCAGATGGACATGCTGGATCTTTTAAGCATATTGTATTAGTAAATGTGCTTCGAAAG---------ATACAGACATCCTTGACACATGGACGATTAGAAGTTGTTAAAATATTAGGATGGAATAAAGTCAACAATACCATATATTTCATAGGTATACCACCAATGCGTCCTGGACAAAGACACTTATATCGGGTCAGTTCACTTATACCTCAGGATGCTTCTTCGCATCCTGCAATTTGCATCACGTGTAACGCTCACACAACATTTTCGGATCGTCGTAATGGATGGATGGGAAATAATTTTCACGAGGAATATGATTACTTCGTTCTAGAATGTCTTGGTCCTGGGATACCTACGATCTCACTTTATAAAACTGATCCACGATTGTTGAGTGTTCTACAGAATAACACAGTGTTACGTGAAAAAATATCTAAGATCGCTCTTCCACAAGTGAAAACGTTCCCGGTACAGATAAGTGGTGGTTACAACGCACAAGTAAGATTACATTTACCACCTGGTTTGCGAGAAGACGAAATCACGCGTTATCCTCTAGTTGTACAGGTACATGGAGCACCAGGATCTCAGTTGGTGACGGAAATGTTTAAAATCGACTGGAATACATATTTAGCCAGTTATAAGGGTATTATCGTGGCCCAGATAGATGGTCGAGGTAGCGGCGGTCAAGGATACAAACTACTTCATGAAGTTTATTATAAGCTTGGTACTGCCGAAGTAGCTGATCAATTAGAAGTTACGGAATATTTGAGAGATTCGTTACACTTTATAGACAAACGGTGCGTCGCAGTTTGGGGTTGGAGTTATGGTGGTTTCGTTGCAACATTAGCTCTAGCTCATCCCGGACAAAACGTTTTTCATTGTGGAATAAGCGTGGCACCTATCGTTTCGTGGAAACTCCACGATTCTGCTTATGCCGAAAGATACATGGGATTACCAAACGTTACTTCTAATTACAAAGGTTACGCTGATTCCGATGTTTACAACAAAATCGAGCATCTACGTGATAAAATGTTTTATTTAGTTCACGGAACTGCAGACGATAACGTTCAATTTCAACAGTCCATGGCACTTGCGCGTCACCTTGCGAAAAAGGCCATTCTCTTTCGACAACAG------------------------------------------------------------------------------------------------
>XM_015318962.1_Polistes_dominula
ATGATTTCACTAAGGAGTTTTGTA------------------------------------TTCCTTAACGGATTCATCTTTGTCTTATTGACAGGAAGAACAGTG---AGCTATGTCCTCGATAAGGATAACTTGGACAGGGTGGTACAGGATGATTCGAACTTTCCAAAAAGGCCTTTCCAACTTGAGGAGACTTACACTGCCGATTATCTACCACGTAACTTCAACGGTACTTGGACATCAGATACCACGTTAATTTATATATCCACTGTAGGAGAAATTCTTCAATTTGACGTTGTCAAGCAACAATCTACTGTGATCATCGATGTATCAATTTTTGACGATTATTTAGTAGAAAGTTACTTATTATCACCGACCGGACGATTTCTTCTTATCGGATACGATCTTCAAAAAGGATTCAGATATTCGACCTTCATGAGATATGTTATTTATGATACTGAACTTGGACAATAT---------GATAAAATTGGCAATGGAATGCATATCGCTCTTGTCAGATGGGCACCACTAACAGACGATTTGATATATATCCTCGACAATAATATTTATTATAAATCTAAAAACGGTTTTAATGATGTACAAAGAGTGACGGACGATGGCATTGCCGGGATCATTTATAATGGTGTGGCTGATTGGGTTTACGAAGAGGAAGTGTTACATGGATCATCTGCCATTTGGTTTTCTCCAGATGGTAAAAGGTTAGCATATGCAACATTCGACGACAGAAAAGTCCATGAAATCTTGTATCTTCATTACGGAGAACCCGGCAGCCTCGGCGACCAATATCCCACGGAAGTGAAGATTAAGTACCCCAAGGCTGGCACACCGAATCCTGTGGTATCTTTGACGCTCGTCGATCTTCACGAT---CCTACATTAAATAAGATAAATTTAGAGGCCCCCGTAGATATAGTTGGCATAGACAACGTACTGACCAACGTTCAATGGAAAGATTTTAATACCATCATTGCTACGTGGTCGAATCGTGTACAAAATGAGACTGAAATAGTTTGGTACAACGTTTATGGTGAAACTGTTGAAACGTTGCATATTGAAGAACCTGAG------GGATGGGTGGATATTAAAAAT------TTATTTTTCTACAATGGTTCAACTTACATGCGTAAATTACAACAATCTGGAACGAAAGCTGGAAGATTTCATCACGTGACAAGATACGAAAAAGTTGGATCA---ACGCTGATTCAAAAGGACCTAACTCCGGGTGCAATAGAGGTTCAAGATATTCGTGCAATAGACCATTTCAATGGTAGAATTTACTATCTTGCTAGTGGACCTGGGGAACCATCCCAAAGGAATTTATATTCCGTACCT---------GCCGATGGCAGCAAGGAA------CCTACTTGCATATCGTGCAACGTT---ATAACGCCGGAAGGTAACCAGTGTAAATACGCAGACGTGTCATTCTCACCATTTAGATCGTATTACGCGTTAGTATGTCAAGGTCCGGATCCAACATTCATTGATATTTTTGATTCAAATCATAGAAAAATCTTTTCATGGGAACACAATTTGATGTTACGACTTAGACTCACTAAAAGAGAGTTACCCATAGTCAAGGATTTATACGTTCATGCAAAC---GGTTACGATAGCAAAGTCAGACTACTTTTACCTCACAATTTCGATGAAAGT------AAATCGTATCCGATGTTGGTCAACGTATATGCTGGACCAAATACGGCAAAAATAAACGACGCAGCTTCATACAGTTACCAATCGTATATGACGACAAATCGTAGCGTGATTTACGCTTACATCGATGGTAGAGGATCATCGAACAAGGGTAGCAACATGCTTTTCGAGATTTATAGAAATTTAGGTACCGTTGAAGTCGAGGATCAAATTACTGTAACTAGAAAACTTCAAGAAATGTATTCCTGGATCGATTCTAAAAGAACGGCTATTTGGGGTTGGAGTTATGGTGGCTTCTGTACCGCAATGGTATTGGCTAAAGACGTGGATTCTGTTTTCAAGTGCGGAATATCCGTAGCACCAGTATCTTCCTGGATTTATTACGATTCCATTTATACGGAAAGATTCATGGGTCTTCCAACACCAGAAGATAATCTTAAAGGTTACGATGGAACAGACGTATCTAGACGAGTTGAGGGTATTAGAGGGAAGAAATTTATGTTGATACATGGTACTGGTGACGATAACGTTCATTATCAGCAGTCATTGGCATTGGCAAAGTCCCTTGAGGAATCTGATATACTGTTCGAACAAATTACCTACACGGATGAAGCACATGCGCTGTATGGCGTTTTACCACACCTTTATCATTCTATGGATAGATTTTGGAGTGAATGTTTCAGTTGGTCTAAT
>XM_015329772.1_Polistes_dominula
ATGACGGAGGGCGGA---------CTCGATGTTTGTAATCTAATGACGAAGAACAAGCGGAATTGGCGTTGGCTGTTGGCAGGCGGCTTGGTAGCCATTGTCGTATTGGCCTTGGTAGTTGCCGCAGTAATTCTTTTGACCGGCAGCTCAACATCAAGAACGACAAACGCGCCTGGCATTTCCCTCGAAGAATGGCTCGCCGGTTCGTTATCTCCCAAGAGCTTCAACGCGACCTGGCTCAGCGATAATGAGATTCTTTACCGGGACGAAATTGGGAATCTTCTCATCTATAATGTCGAATTGGCCTCTTCTAAGATCATCCTTGACATGACCAATTCCGCCCTCTTGTCCAGCTTTGATCATCAAATATCTGCCGATCGGAAATATCTTCTACTTGCTATTAATTACCATAAGCTATACCGGCACACATACCTGGCCCACTACAGGATCGTGAACCTGAAGACTTTAGATGAGACTTCATTAGAGGCCGCTAACGATTCCCTACCCCTACAACTTGTTACCTGGGCACCACGTGGAAATGCTTTGATCTATGTTCATCAGAATAATATCTTCTATCGACCATCAGCTGAGATTCCTATTGATTATCAGATTACTGACAGCGGAATTTTCAGTACCATTTACAATGGAGTACCTGATTGGGTTTACGAGGAGGAAGTATTCAGCTCTAACAAAGCGTTATGGTTTTCACCTAACGGCTCGAAACTGGCTTTTGGATACTTCAATGATACCTTGACGCCGGTCATGAACATACCATTTTATGGATATCCAGGAAGTTTGACTTTCCAATACACGTCAGCTATACCAATTCACTATCCTAAGAGTGGTACGACGAATCCTACCGTAAAATTGTTCTACGTTGATCTCGAGGAACGTGGTAACACAAGGTTAATCGAGATCGAGCATCCTCCGGAATTGTCGTCGGTGGAAAGGATATTGTCGGCTGTTGGTTTTCCTACCGACAATCACGTTTACGCAACTTGGATGAACAGAGTACAGAATATGGCGTACTTCCGGCTTTGCGACGTTGACAGCCACGTTCCAAATTGTACAACGGCTTTGACCTACGAAGAGAACGGTTGGGTGGAACAATTCGAAACGCCGTTGTTCAGCAAAAATGGCACTTCTTTCTTGTTAATATTACCGAGAAAGCAAGAGGATGGTACTGACTGGAGACATCTCGTTTTAGTTAAGAATGCAACCAGCGGAAGTCCGATTACGGTTTCTCTAACTTCCGGCTACTTCGTCGTGACTGAGATAGTTTCTTGGGATCAAGAGAATTCGTACGTATATTATCTTGCCACGTCCGAGAATAAGACGGAACAACAACATTTGTACAGACTGTCTCTGTCGACGACGAACGCAAAA------------CCTAAATGTCTCAGCTGCGACATCCTCAGAGAATCCGATGGCACCCGTTGTTTGTACAATACTGCCAAGTTCTCCACCGACAATTCATATTACGTGCTAACCTGCGCTGGACCGGGTGTACCAGAAATTTTCATTTATGACAGAAGTGGTAAAAATATAGCTACCTGGGAAGACAACAAAGGCGTTGCAGAATTATTGGCATCAAAGGCTCAGCCGATTGACCATAGGTACAAAATACCCGTTCCTGGTGGTTTTAATGCCAAGGTGAGGCTTCTGATCCCACCCGATGCTGATTTGAGTGGTGCCACCAAGTATCCTATGCTGGTTTACGTATACGGAGGCCCGGACACATATCAAGTGACAGAAAAGTTCAACGTTGACTGGGGCACATATCTCGTGTCAAACAAGAGTATTATATACGCTGCCATCGACGGCAGGGGCTCCGGATTAATGGGCAACAGCATGCTATTCGCAGGATACCGGAACCTTGGTACCGTTGAAATCATTGACCAGATTAATGTAACGAGGCACCTGCAGAATAAGTTACCCTTCATCGATCGCACTAGAACGGCAATTTGGGGTTGGAGTTATGGAGGTTACGCCACCGGTATGTCACTCGCTATGGATTTCAATGGTGTCTTCAAATGTGGTATGTCTGTGGCTCCTGTCACGGATTGGGCTCTTTATGATTCAATATACACCGAACGATTCATGGGTCTACCAGTCGGCGCTGATAATCTTCAAGGATACGAAAGGGGTCAATTGTTGAACAAAGTCGACAACATAAAGAATAAAATGTATTATCTAATCCATGGTACTCTCGACGACAACGTACATTATCAACAATCTCTGATGCTAGCAAAAGTTCTCGAACAAAAGGACATTCTTTTTAGACAACAAACGTACACCGACGAGGATCATGGAATTCTACAATCGAGAACGCATCTCTATCATTCATTGGAAAACTTTTTAGACGAATGCTTTCAACCGTCGTCA
>XM_015329736.1_Polistes_dominula
ATGGATCATTATCCGTTAATTCGATCCTCCAAAAATAATCTAATGACGAAGAACAAGCGGAATTGGCGTTGGCTGTTGGCAGGCGGCTTGGTAGCCATTGTCGTATTGGCCTTGGTAGTTGCCGCAGTAATTCTTTTGACCGGCAGCTCAACATCAAGAACGACAAACGCGCCTGGCATTTCCCTCGAAGAATGGCTCGCCGGTTCGTTATCTCCCAAGAGCTTCAACGCGACCTGGCTCAGCGATAATGAGATTCTTTACCGGGACGAAATTGGGAATCTTCTCATCTATAATGTCGAATTGGCCTCTTCTAAGATCATCCTTGACATGACCAATTCCGCCCTCTTGTCCAGCTTTGATCATCAAATATCTGCCGATCGGAAATATCTTCTACTTGCTATTAATTACCATAAGCTATACCGGCACACATACCTGGCCCACTACAGGATCGTGAACCTGAAGACTTTAGATGAGACTTCATTAGAGGCCGCTAACGATTCCCTACCCCTACAACTTGTTACCTGGGCACCACGTGGAAATGCTTTGATCTATGTTCATCAGAATAATATCTTCTATCGACCATCAGCTGAGATTCCTATTGATTATCAGATTACTGACAGCGGAATTTTCAGTACCATTTACAATGGAGTACCTGATTGGGTTTACGAGGAGGAAGTATTCAGCTCTAACAAAGCGTTATGGTTTTCACCTAACGGCTCGAAACTGGCTTTTGGATACTTCAATGATACCTTGACGCCGGTCATGAACATACCATTTTATGGATATCCAGGAAGTTTGACTTTCCAATACACGTCAGCTATACCAATTCACTATCCTAAGAGTGGTACGACGAATCCTACCGTAAAATTGTTCTACGTTGATCTCGAGGAACGTGGTAACACAAGGTTAATCGAGATCGAGCATCCTCCGGAATTGTCGTCGGTGGAAAGGATATTGTCGGCTGTTGGTTTTCCTACCGACAATCACGTTTACGCAACTTGGATGAACAGAGTACAGAATATGGCGTACTTCCGGCTTTGCGACGTTGACAGCCACGTTCCAAATTGTACAACGGCTTTGACCTACGAAGAGAACGGTTGGGTGGAACAATTCGAAACGCCGTTGTTCAGCAAAAATGGCACTTCTTTCTTGTTAATATTACCGAGAAAGCAAGAGGATGGTACTGACTGGAGACATCTCGTTTTAGTTAAGAATGCAACCAGCGGAAGTCCGATTACGGTTTCTCTAACTTCCGGCTACTTCGTCGTGACTGAGATAGTTTCTTGGGATCAAGAGAATTCGTACGTATATTATCTTGCCACGTCCGAGAATAAGACGGAACAACAACATTTGTACAGACTGTCTCTGTCGACGACGAACGCAAAA------------CCTAAATGTCTCAGCTGCGACATCCTCAGAGAATCCGATGGCACCCGTTGTTTGTACAATACTGCCAAGTTCTCCACCGACAATTCATATTACGTGCTAACCTGCGCTGGACCGGGTGTACCAGAAATTTTCATTTATGACAGAAGTGGTAAAAATATAGCTACCTGGGAAGACAACAAAGGCGTTGCAGAATTATTGGCATCAAAGGCTCAGCCGATTGACCATAGGTACAAAATACCCGTTCCTGGTGGTTTTAATGCCAAGGTGAGGCTTCTGATCCCACCCGATGCTGATTTGAGTGGTGCCACCAAGTATCCTATGCTGGTTTACGTATACGGAGGCCCGGACACATATCAAGTGACAGAAAAGTTCAACGTTGACTGGGGCACATATCTCGTGTCAAACAAGAGTATTATATACGCTGCCATCGACGGCAGGGGCTCCGGATTAATGGGCAACAGCATGCTATTCGCAGGATACCGGAACCTTGGTACCGTTGAAATCATTGACCAGATTAATGTAACGAGGCACCTGCAGAATAAGTTACCCTTCATCGATCGCACTAGAACGGCAATTTGGGGTTGGAGTTATGGAGGTTACGCCACCGGTATGTCACTCGCTATGGATTTCAATGGTGTCTTCAAATGTGGTATGTCTGTGGCTCCTGTCACGGATTGGGCTCTTTATGATTCAATATACACCGAACGATTCATGGGTCTACCAGTCGGCGCTGATAATCTTCAAGGATACGAAAGGGGTCAATTGTTGAACAAAGTCGACAACATAAAGAATAAAATGTATTATCTAATCCATGGTACTCTCGACGACAACGTACATTATCAACAATCTCTGATGCTAGCAAAAGTTCTCGAACAAAAGGACATTCTTTTTAGACAACAAACGTACACCGACGAGGATCATGGAATTCTACAATCGAGAACGCATCTCTATCATTCATTGGAAAACTTTTTAGACGAATGCTTTCAACCGTCGTCA
>XM_015318975.1_Polistes_dominula
ATG------------------------TCAGAGGATCTGACGTACGCCGAGGGCGGTCACAATTGGCGAAGCATAGTTTTCTCTCTTCTTGTCATCGGCTTCGTTATCGCCGGGATCGTTACGGCTATTTACCTTCTCGGGTACGTTGATGAACTTCTTTATTGGAGTGGAAGGCGTCTTACGCTGGACGAGTGCCTTCGTGATGACCTGACACCTCATAGGTTACCACCAGCTTGGGTATCCCATGACAAATTCGTCTACCAAGCGGACGATGGTTCACTCACTCTCCTAGACACCAGTAACAACACTGTGTCCCTTTTGGTCTCTAATCACACGCTCAGGCAGCTGAACGTTCAAGGCTACCAATGCAGCTCAGATTTGCGTTACGTATTGTTCAAGCACAATGTCAAGTCGGTATTCAAAAACACCTTCACCGCTCACTACACAGTCTACGACGTCACGAACGATCATCATACACCCCTTTCAACAAGGGTACAACCATCGAGACTTCAGCACGCTACTTGGTTGGGTAATACAACGGGTCTCGTGATGATCTCGGACAACGATATTTATCTTAGGATAGCTCCATCAGCGATGGAAGATACACGACTGACGGACACAGGTGTTCCTGACGTTATATATAACGGTGTACCTGATTGGTTATATCAGGAAGAGGTGTTGCCTAGACCAGAAGCAACGTGGCCGAGTCCTGATGGCACGCATATCCTTTTTGCTTCGTTTAACGACACCAAAGTTACAGCCTTGCAATTCCCTTGGTTTGGTACTCAATCAGGTCAACGTGCCACTTTTCCACCTTATAAATCCATAAGATACCCAACCCCTGGTTCATCCAATCCCGAAGTCGATTTGTGGTTAGTAGAAGTGAACAACCCTCCGACTTGCACGAAGACTAAACTTAAGCCACCACCTGTCTTAGACGGACAAGAATATTATCTGATATCGGCCGGATGGGTTGACGCGTCTCAAATTGCAGTGGTCTGGATGACAAGATCACAAAATCTGTCACTAGTTTCGGCGTGTCGTGCACCTTCATGGAAGTGCGAGGAAACCCATTCAGAGAGAGCACCCGAGGGTCAATGGTTGGACGCCCAACCGCATCCAATTTTCGCTCCAGACGGTGATAGTTTCCTGCTGCTTGCGACCGTTCAGGAAGGTGACAAGGAACATTTCACGCACATAAAACACGTTACGTTAACGCAACAA---------AGGATAGCTGTTTTATCCCATGGTCGTTACGAGGTGAGCGAGATCCTAGCGTGGGACACCAAAGCTCACCTGGTATACTATCTGGGTACCAGGGAAAGAAGACCTGGACAAAGGCATCTTTACGTTGTACGAGATCCAACTGCCGATGATCCTCGTCGTTTGGAGCCTTTATGCGTTACTTGTGACCTTAGTAGTAGATTTTATTACACAAATTGCACTCACTTCGGTGCCTCTGTAAGTCCTGCGAAAAGCTACTATGTGCTATATTGCGAAGGTCCCGGTTTGCCCTTGGCCGCGGTTCACATGATGTCACACAAGATGATACGTGTACTCTATGACACACGTATTCAACGTGATAAACTCTCGCAGCTGGCATTACCAACGAGAAGGAGCTTCGAGGTGCCGTTGCCTCAAGGTTGGAAGGCGCAGGTGCAATTGCTTCTGCCACCTTCCTGGCGTGAGGAAAGAGACGCAGCATTTCCAGTATTGGTCGAGGTCAATGGTCGGCCTGGAAGTGAAGCAGTAACTGATAAATTTAAAATAGACTGGGGTACATATATGTCGAGTCACAACGATGTGGTTTACGTTAGGCTCGATGTTCGTGGTGCCAGGGGACAAGGGAAAAAG---------GATCTTTTCCGTAAAATCGGAGGTGTTGAGGTTCAAGATCAACTGACGGTTCTTAGGCATCTTTTAAAGACGCACAAATATTTGGACGACACCAGAGTTGGTGTTTGGGGTTGGGGTTACGGTGGTTACGTTACTGCCATGGTATTAGGAAGTCAA---GAAAATGTCTTCAAATGTGGTGTTGCAGTCAATCCAATTGCAGATTGGCTATATTACAATTCGGCCTTTACGGAGCGAGTTCTTGGTGCACCA------GCTGAGAATTATAAGGGTTACGTAGAGGCTGATTTGACTCAAAGAGCGAGATTAGTGCCGAGTCATAGTCTTTATCTTCTTCATGGTCTAGCAGACCTAACAGCGCCTTATACGCATGGCGTTGCCTTTGCCAAGGCTTTGTCTGAAGCGGGAGTCATCTTTAGGTACCAGAGTTATGCGGACGAGGATCACGCTTTAACAGGTGTGCTCGAACACGCTTATCGTTCTATGGAGGACTTTCTCGCCGAGTGCCTCGCCTTGGATGCC
>XM_015318973.1_Polistes_dominula
ATGAACGCCAGCGTCAACATCGAGGTAAAAGAGGATCTGACGTACGCCGAGGGCGGTCACAATTGGCGAAGCATAGTTTTCTCTCTTCTTGTCATCGGCTTCGTTATCGCCGGGATCGTTACGGCTATTTACCTTCTCGGGTACGTTGATGAACTTCTTTATTGGAGTGGAAGGCGTCTTACGCTGGACGAGTGCCTTCGTGATGACCTGACACCTCATAGGTTACCACCAGCTTGGGTATCCCATGACAAATTCGTCTACCAAGCGGACGATGGTTCACTCACTCTCCTAGACACCAGTAACAACACTGTGTCCCTTTTGGTCTCTAATCACACGCTCAGGCAGCTGAACGTTCAAGGCTACCAATGCAGCTCAGATTTGCGTTACGTATTGTTCAAGCACAATGTCAAGTCGGTATTCAAAAACACCTTCACCGCTCACTACACAGTCTACGACGTCACGAACGATCATCATACACCCCTTTCAACAAGGGTACAACCATCGAGACTTCAGCACGCTACTTGGTTGGGTAATACAACGGGTCTCGTGATGATCTCGGACAACGATATTTATCTTAGGATAGCTCCATCAGCGATGGAAGATACACGACTGACGGACACAGGTGTTCCTGACGTTATATATAACGGTGTACCTGATTGGTTATATCAGGAAGAGGTGTTGCCTAGACCAGAAGCAACGTGGCCGAGTCCTGATGGCACGCATATCCTTTTTGCTTCGTTTAACGACACCAAAGTTACAGCCTTGCAATTCCCTTGGTTTGGTACTCAATCAGGTCAACGTGCCACTTTTCCACCTTATAAATCCATAAGATACCCAACCCCTGGTTCATCCAATCCCGAAGTCGATTTGTGGTTAGTAGAAGTGAACAACCCTCCGACTTGCACGAAGACTAAACTTAAGCCACCACCTGTCTTAGACGGACAAGAATATTATCTGATATCGGCCGGATGGGTTGACGCGTCTCAAATTGCAGTGGTCTGGATGACAAGATCACAAAATCTGTCACTAGTTTCGGCGTGTCGTGCACCTTCATGGAAGTGCGAGGAAACCCATTCAGAGAGAGCACCCGAGGGTCAATGGTTGGACGCCCAACCGCATCCAATTTTCGCTCCAGACGGTGATAGTTTCCTGCTGCTTGCGACCGTTCAGGAAGGTGACAAGGAACATTTCACGCACATAAAACACGTTACGTTAACGCAACAA---------AGGATAGCTGTTTTATCCCATGGTCGTTACGAGGTGAGCGAGATCCTAGCGTGGGACACCAAAGCTCACCTGGTATACTATCTGGGTACCAGGGAAAGAAGACCTGGACAAAGGCATCTTTACGTTGTACGAGATCCAACTGCCGATGATCCTCGTCGTTTGGAGCCTTTATGCGTTACTTGTGACCTTAGTAGTAGATTTTATTACACAAATTGCACTCACTTCGGTGCCTCTGTAAGTCCTGCGAAAAGCTACTATGTGCTATATTGCGAAGGTCCCGGTTTGCCCTTGGCCGCGGTTCACATGATGTCACACAAGATGATACGTGTACTCTATGACACACGTATTCAACGTGATAAACTCTCGCAGCTGGCATTACCAACGAGAAGGAGCTTCGAGGTGCCGTTGCCTCAAGGTTGGAAGGCGCAGGTGCAATTGCTTCTGCCACCTTCCTGGCGTGAGGAAAGAGACGCAGCATTTCCAGTATTGGTCGAGGTCAATGGTCGGCCTGGAAGTGAAGCAGTAACTGATAAATTTAAAATAGACTGGGGTACATATATGTCGAGTCACAACGATGTGGTTTACGTTAGGCTCGATGTTCGTGGTGCCAGGGGACAAGGGAAAAAG---------GATCTTTTCCGTAAAATCGGAGGTGTTGAGGTTCAAGATCAACTGACGGTTCTTAGGCATCTTTTAAAGACGCACAAATATTTGGACGACACCAGAGTTGGTGTTTGGGGTTGGGGTTACGGTGGTTACGTTACTGCCATGGTATTAGGAAGTCAA---GAAAATGTCTTCAAATGTGGTGTTGCAGTCAATCCAATTGCAGATTGGCTATATTACAATTCGGCCTTTACGGAGCGAGTTCTTGGTGCACCA------GCTGAGAATTATAAGGGTTACGTAGAGGCTGATTTGACTCAAAGAGCGAGATTAGTGCCGAGTCATAGTCTTTATCTTCTTCATGGTCTAGCAGACCTAACAGCGCCTTATACGCATGGCGTTGCCTTTGCCAAGGCTTTGTCTGAAGCGGGAGTCATCTTTAGGTACCAGAGTTATGCGGACGAGGATCACGCTTTAACAGGTGTGCTCGAACACGCTTATCGTTCTATGGAGGACTTTCTCGCCGAGTGCCTCGCCTTGGATGCC
>XM_015318974.1_Polistes_dominula
ATGAACGCCAGCGTCAACATCGAGTCAGCACAGGATCTGACGTACGCCGAGGGCGGTCACAATTGGCGAAGCATAGTTTTCTCTCTTCTTGTCATCGGCTTCGTTATCGCCGGGATCGTTACGGCTATTTACCTTCTCGGGTACGTTGATGAACTTCTTTATTGGAGTGGAAGGCGTCTTACGCTGGACGAGTGCCTTCGTGATGACCTGACACCTCATAGGTTACCACCAGCTTGGGTATCCCATGACAAATTCGTCTACCAAGCGGACGATGGTTCACTCACTCTCCTAGACACCAGTAACAACACTGTGTCCCTTTTGGTCTCTAATCACACGCTCAGGCAGCTGAACGTTCAAGGCTACCAATGCAGCTCAGATTTGCGTTACGTATTGTTCAAGCACAATGTCAAGTCGGTATTCAAAAACACCTTCACCGCTCACTACACAGTCTACGACGTCACGAACGATCATCATACACCCCTTTCAACAAGGGTACAACCATCGAGACTTCAGCACGCTACTTGGTTGGGTAATACAACGGGTCTCGTGATGATCTCGGACAACGATATTTATCTTAGGATAGCTCCATCAGCGATGGAAGATACACGACTGACGGACACAGGTGTTCCTGACGTTATATATAACGGTGTACCTGATTGGTTATATCAGGAAGAGGTGTTGCCTAGACCAGAAGCAACGTGGCCGAGTCCTGATGGCACGCATATCCTTTTTGCTTCGTTTAACGACACCAAAGTTACAGCCTTGCAATTCCCTTGGTTTGGTACTCAATCAGGTCAACGTGCCACTTTTCCACCTTATAAATCCATAAGATACCCAACCCCTGGTTCATCCAATCCCGAAGTCGATTTGTGGTTAGTAGAAGTGAACAACCCTCCGACTTGCACGAAGACTAAACTTAAGCCACCACCTGTCTTAGACGGACAAGAATATTATCTGATATCGGCCGGATGGGTTGACGCGTCTCAAATTGCAGTGGTCTGGATGACAAGATCACAAAATCTGTCACTAGTTTCGGCGTGTCGTGCACCTTCATGGAAGTGCGAGGAAACCCATTCAGAGAGAGCACCCGAGGGTCAATGGTTGGACGCCCAACCGCATCCAATTTTCGCTCCAGACGGTGATAGTTTCCTGCTGCTTGCGACCGTTCAGGAAGGTGACAAGGAACATTTCACGCACATAAAACACGTTACGTTAACGCAACAA---------AGGATAGCTGTTTTATCCCATGGTCGTTACGAGGTGAGCGAGATCCTAGCGTGGGACACCAAAGCTCACCTGGTATACTATCTGGGTACCAGGGAAAGAAGACCTGGACAAAGGCATCTTTACGTTGTACGAGATCCAACTGCCGATGATCCTCGTCGTTTGGAGCCTTTATGCGTTACTTGTGACCTTAGTAGTAGATTTTATTACACAAATTGCACTCACTTCGGTGCCTCTGTAAGTCCTGCGAAAAGCTACTATGTGCTATATTGCGAAGGTCCCGGTTTGCCCTTGGCCGCGGTTCACATGATGTCACACAAGATGATACGTGTACTCTATGACACACGTATTCAACGTGATAAACTCTCGCAGCTGGCATTACCAACGAGAAGGAGCTTCGAGGTGCCGTTGCCTCAAGGTTGGAAGGCGCAGGTGCAATTGCTTCTGCCACCTTCCTGGCGTGAGGAAAGAGACGCAGCATTTCCAGTATTGGTCGAGGTCAATGGTCGGCCTGGAAGTGAAGCAGTAACTGATAAATTTAAAATAGACTGGGGTACATATATGTCGAGTCACAACGATGTGGTTTACGTTAGGCTCGATGTTCGTGGTGCCAGGGGACAAGGGAAAAAG---------GATCTTTTCCGTAAAATCGGAGGTGTTGAGGTTCAAGATCAACTGACGGTTCTTAGGCATCTTTTAAAGACGCACAAATATTTGGACGACACCAGAGTTGGTGTTTGGGGTTGGGGTTACGGTGGTTACGTTACTGCCATGGTATTAGGAAGTCAA---GAAAATGTCTTCAAATGTGGTGTTGCAGTCAATCCAATTGCAGATTGGCTATATTACAATTCGGCCTTTACGGAGCGAGTTCTTGGTGCACCA------GCTGAGAATTATAAGGGTTACGTAGAGGCTGATTTGACTCAAAGAGCGAGATTAGTGCCGAGTCATAGTCTTTATCTTCTTCATGGTCTAGCAGACCTAACAGCGCCTTATACGCATGGCGTTGCCTTTGCCAAGGCTTTGTCTGAAGCGGGAGTCATCTTTAGGTACCAGAGTTATGCGGACGAGGATCACGCTTTAACAGGTGTGCTCGAACACGCTTATCGTTCTATGGAGGACTTTCTCGCCGAGTGCCTCGCCTTGGATGCC
>XM_015330758.1_Polistes_dominula
ATGGCAGATCACGATAATATTTACGACGACGAGGAGCTAGTGTCGGCTAATCCAAATCAAAATTGGCGTGGGATTTTAATAGCTTTGCTCGTGATCGTTGCGGTTTTAGCCCTTATTGTCACGTCAGTTGCTTTACTCACACCACCTGATGAAGGGCCCAGAGTTCGTGGTTCACGTTTACAACTCACCGAGCTTCTTTCGGGTGAATTGTCTCCGTTGCTCTTTAATGGATCTTGGGTGAGCAATCGTCATATATGCTATAGGGATTTTTCAGGTGGTATTTCTTTAATGGATGCATCTGATGCGGCATCGCGTAGGTTGATGTCAAAAGAAACATTTAGAAGATTAAATCCTGCCAAATTCTCGCTATCACCGGACCACAATTATTTGTTACTTGCTCAAAATATGAAAAAATTATTTAGATATTCTTATTTAGCTCAATATATAGTCTATGATGTGGAAACACAAGATATAATACCATTGGAAAAGGAAAATCATCCA---TATCTGTTGTTAGCTAAATGGACACCTCGTGGCCATGGACTCGTTATGGTACAAGATTATGATATTTATTATAGAACGGGTCCTTTGAGTAACAGGGGTTATCGCATAACTGATACTGCAATACCTGGAATTCTATCTAATGGTCTACCAGATTGGTTATACGAAGAAGAAATTTTACATAGCGCCGAAGCAATCTGGATGTCACCCGATGGTCATATGATGCTTTATGCATCATTTAATGATTCGTTAGTTGAAGAAATGCATATTCCTTGGTTTGGAGAAGAAAAC------AGTTCTTTGTATCCTGATATACGATCTTTGAGATATCCTAAGCCAGGAACTCCAAATCCTTTTGTGAATCTATATGTCGCTGATCTTGTTGATCTAAAGAATATTCAGACGAGAGTAGTGAAACCACCCCTTGTCATCGAACACGTAGATCATTATTTTACTACTGCTTCCTGGGTATCAGTAACGGAAATTTGTATATCGTGGTTAACCAGAACTCAGGAACTCTCAGTCGTAACAATTTGTAAAAGTCCTAGGTGGCATTGTCAGGAGATACAAAGAATAGAAAGTTATAAACCCGGATGGGTTGACACACCACCAGCACCACTATTCTCAACTAATGGCAGCAGTTACATATCGATCAGTCCTGTATCAGATGGACATGCTGGGTTTTTTAAGCATATTGTACTAGTAAATGTACTTCGAAAG---------ACACAGACATCCTTGACACATGGACGATTAGAAGTTGTTAAAATATTAGGGTGGAATAAAGTCAATAATACCATATATTTCATAGGTATACCACCAATGCGTCCTGGGCAAAGACACTTATATCGGATCAGTTCACTTATACCTCAGGATATTTCGCCGCATCCTGCAATTTGCATCACGTGTAACGCTCACACAACATTTTCGGATCGTCGTAATGGATGGATGGGAAATAATTTGCACGAGGAATATGATTACTTCGTTCTAGAATGTCTTGGTCCTGGGATACCTACGATCTCACTTTATAAAATTGATCCACGATTGTTGACTGTTCTACAGAATAATACAGCGTTACGCGAAAAAATATCTAAGATCGCTCTCCCGCAAGTGAAAACGTTCCCGGTACAGATAAGTGGTGGTTACAATGCACAAGTAAGATTACATTTACCACCTGGTTTGCGAGAAGACGAAATCACGCGTTATCCTCTAGTTGTACAGGTATATGGAGCACCAGGGTCTCAGTTGGTGACGGAGATGTTTAAAATCGATTGGAATACATATTTAGCCAGTCAGAAAAATTTTATTGTAGCTCAGATAGATGGTCGAGGTAGCGGAGGTCAAGGATACGAACTACTTCATGAAGTTTATTATAGACTTGGTACTGCCGAAGTAGCTGATCAATTAGAAGTTACGGAATATTTGAGAGATTCGTTACACTTTATAGACAAACGGTGCGTCGCAATTTGGGGTTGGAGTTATGGTGGTTTTGTTGCAACATTAGCTCTAGCTCATCCCGGACAAACCGTTTTTCATTGTGGAATAAGCGTGGCACCTATCGTTTCATGGAAACTCCATGATTCTGCTTATACCGAGAGATACATGGGATTACCAAACTTTACTTCTAATTATCAAGGTTACGTTGATTCTGATGTTTACAACAAAATCGAGTATCTACGTAATAAAATGTTTTATTTAGTCCACGGAACTGCGGACGATAACGTTCAATTTCAACAATCCATGGCACTTGCGCGTCACCTTGCGAAAAAGGCCATTCTCTTTCGACAACAGGTGTATCCAGATGTGAGTCATACTTTAACGGGTGTAAAAAAACACTTATACTTATCCATGGCTCAGTTTTTGGAAGATTGCTTCCAAAAGCAAATA
>XM_015330759.1_Polistes_dominula
ATGGCAGATCACGATAATATTTAC---GACGACGAGCTAGTGTCGGCTAATCCAAATCAAAATTGGCGTGGGATTTTAATAGCTTTGCTCGTGATCGTTGCGGTTTTAGCCCTTATTGTCACGTCAGTTGCTTTACTCACACCACCTGATGAAGGGCCCAGAGTTCGTGGTTCACGTTTACAACTCACCGAGCTTCTTTCGGGTGAATTGTCTCCGTTGCTCTTTAATGGATCTTGGGTGAGCAATCGTCATATATGCTATAGGGATTTTTCAGGTGGTATTTCTTTAATGGATGCATCTGATGCGGCATCGCGTAGGTTGATGTCAAAAGAAACATTTAGAAGATTAAATCCTGCCAAATTCTCGCTATCACCGGACCACAATTATTTGTTACTTGCTCAAAATATGAAAAAATTATTTAGATATTCTTATTTAGCTCAATATATAGTCTATGATGTGGAAACACAAGATATAATACCATTGGAAAAGGAAAATCATCCA---TATCTGTTGTTAGCTAAATGGACACCTCGTGGCCATGGACTCGTTATGGTACAAGATTATGATATTTATTATAGAACGGGTCCTTTGAGTAACAGGGGTTATCGCATAACTGATACTGCAATACCTGGAATTCTATCTAATGGTCTACCAGATTGGTTATACGAAGAAGAAATTTTACATAGCGCCGAAGCAATCTGGATGTCACCCGATGGTCATATGATGCTTTATGCATCATTTAATGATTCGTTAGTTGAAGAAATGCATATTCCTTGGTTTGGAGAAGAAAAC------AGTTCTTTGTATCCTGATATACGATCTTTGAGATATCCTAAGCCAGGAACTCCAAATCCTTTTGTGAATCTATATGTCGCTGATCTTGTTGATCTAAAGAATATTCAGACGAGAGTAGTGAAACCACCCCTTGTCATCGAACACGTAGATCATTATTTTACTACTGCTTCCTGGGTATCAGTAACGGAAATTTGTATATCGTGGTTAACCAGAACTCAGGAACTCTCAGTCGTAACAATTTGTAAAAGTCCTAGGTGGCATTGTCAGGAGATACAAAGAATAGAAAGTTATAAACCCGGATGGGTTGACACACCACCAGCACCACTATTCTCAACTAATGGCAGCAGTTACATATCGATCAGTCCTGTATCAGATGGACATGCTGGGTTTTTTAAGCATATTGTACTAGTAAATGTACTTCGAAAG---------ACACAGACATCCTTGACACATGGACGATTAGAAGTTGTTAAAATATTAGGGTGGAATAAAGTCAATAATACCATATATTTCATAGGTATACCACCAATGCGTCCTGGGCAAAGACACTTATATCGGATCAGTTCACTTATACCTCAGGATATTTCGCCGCATCCTGCAATTTGCATCACGTGTAACGCTCACACAACATTTTCGGATCGTCGTAATGGATGGATGGGAAATAATTTGCACGAGGAATATGATTACTTCGTTCTAGAATGTCTTGGTCCTGGGATACCTACGATCTCACTTTATAAAATTGATCCACGATTGTTGACTGTTCTACAGAATAATACAGCGTTACGCGAAAAAATATCTAAGATCGCTCTCCCGCAAGTGAAAACGTTCCCGGTACAGATAAGTGGTGGTTACAATGCACAAGTAAGATTACATTTACCACCTGGTTTGCGAGAAGACGAAATCACGCGTTATCCTCTAGTTGTACAGGTATATGGAGCACCAGGGTCTCAGTTGGTGACGGAGATGTTTAAAATCGATTGGAATACATATTTAGCCAGTCAGAAAAATTTTATTGTAGCTCAGATAGATGGTCGAGGTAGCGGAGGTCAAGGATACGAACTACTTCATGAAGTTTATTATAGACTTGGTACTGCCGAAGTAGCTGATCAATTAGAAGTTACGGAATATTTGAGAGATTCGTTACACTTTATAGACAAACGGTGCGTCGCAATTTGGGGTTGGAGTTATGGTGGTTTTGTTGCAACATTAGCTCTAGCTCATCCCGGACAAACCGTTTTTCATTGTGGAATAAGCGTGGCACCTATCGTTTCATGGAAACTCCATGATTCTGCTTATACCGAGAGATACATGGGATTACCAAACTTTACTTCTAATTATCAAGGTTACGTTGATTCTGATGTTTACAACAAAATCGAGTATCTACGTAATAAAATGTTTTATTTAGTCCACGGAACTGCGGACGATAACGTTCAATTTCAACAATCCATGGCACTTGCGCGTCACCTTGCGAAAAAGGCCATTCTCTTTCGACAACAGGTGTATCCAGATGTGAGTCATACTTTAACGGGTGTAAAAAAACACTTATACTTATCCATGGCTCAGTTTTTGGAAGATTGCTTCCAAAAGCAAATA
>XR_001476477.1_Polistes_dominula
ATGGCAGATCACGATAATATTTACGACGACGAGGAGCTAGTGTCGGCTAATCCAAATCAAAATTGGCGTGGGATTTTAATAGCTTTGCTCGTGATCGTTGCGGTTTTAGCCCTTATTGTCACGTCAGTTGCTTTACTCACACCACCTGATGAAGGGCCCAGAGTTCGTGGTTCACGTTTACAACTCACCGAGCTTCTTTCGGGTGAATTGTCTCCGTTGCTCTTTAATGGATCTTGGGTGAGCAATCGTCATATATGCTATAGGGATTTTTCAGGTGGTATTTCTTTAATGGATGCATCTGATGCGGCATCGCGTAGGTTGATGTCAAAAGAAACATTTAGAAGATTAAATCCTGCCAAATTCTCGCTATCACCGGACCACAATTATTTGTTACTTGCTCAAAATATGAAAAAATTATTTAGATATTCTTATTTAGCTCAATATATAGTCTATGATGTGGAAACACAAGATATAATACCATTGGAAAAGGAAAATCATCCA---TATCTGTTGTTAGCTAAATGGACACCTCGTGGCCATGGACTCGTTATGGTACAAGATTATGATATTTATTATAGAACGGGTCCTTTGAGTAACAGGGGTTATCGCATAACTGATACTGCAATACCTGGAATTCTATCTAATGGTCTACCAGATTGGTTATACGAAGAAGAAATTTTACATAGCGCCGAAGCAATCTGGATGTCACCCGATGGTCATATGATGCTTTATGCATCATTTAATGATTCGTTAGTTGAAGAAATGCATATTCCTTGGTTTGGAGAAGAAAAC------AGTTCTTTGTATCCTGATATACGATCTTTGAGATATCCTAAGCCAGGAACTCCAAATCCTTTTGTGAATCTATATGTCGCTGATCTTGTTGATCTAAAGAATATTCAGACGAGAGTAGTGAAACCACCCCTTGTCATCGAACACGTAGATCATTATTTTACTACTGCTTCCTGGGTATCAGTAACGGAAATTTGTATATCGTGGTTAACCAGAACTCAGGAACTCTCAGTCGTAACAATTTGTAAAAGTCCTAGGTGGCATTGTCAGGAGATACAAAGAATAGAAAGTTATAAACCCGGATGGGTTGACACACCACCAGCACCACTATTCTCAACTAATGGCAGCAGTTACATATCGATCAGTCCTGTATCAGATGGACATGCTGGGTTTTTTAAGCATATTGTACTAGTAAATGTACTTCGAAAG---------ACACAGACATCCTTGACACATGGACGATTAGAAGTTGTTAAAATATTAGGGTGGAATAAAGTCAATAATACCATATATTTCATAGGTATACCACCAATGCGTCCTGGGCAAAGACACTTATATCGGATCAGTTCACTTATACCTCAGGATATTTCGCCGCATCCTGCAATTTGCATCACGTGTAACGCTCACACAACATTTTCGGATCGTCGTAATGGATGGATGGGAAATAATTTGCACGAGGAATATGATTACTTCGTTCTAGAATGTCTTGGTCCTGGGATACCTACGATCTCACTTTATAAAATTGATCCACGATTGTTGACTGTTCTACAGAATAATACAGCGTTACGCGAAAAAATATCTAAGATCGCTCTCCCGCAAGTGAAAACGTTCCCGGTACAGATAAGTGGTGGTTACAATGCACAAGTAAGATTACATTTACCACCTGGTTTGCGAGAAGACGAAATCACGCGTTATCCTCTAGTTGTACAGGTATATGGAGCACCAGGGTCTCAGTTGGTGACGGAGATGTTTAAAATCGATTGGAATACATATTTAGCCAGTCAGAAAAATTTTATTGTAGCTCAGATAGATGGTCGAGGTAGCGGAGGTCAAGGATACGAACTACTTCATGAAGTTTATTATAGACTTGGTACTGCCGAAGTAGCTGATCAATTAGAAGTTACGGAATATTTGAGAGATTCGTTACACTTTATAGACAAACGGTGCGTCGCAATTTGGGGTTGGAGTTATGGTGGTTTTGTTGCAACATTAGCTCTAGCTCATCCCGGACAAACCGTTTTTCATTGTGGAATAAGCGTGGCACCTATCGTTTCATGGAAACTCCATGATTCTGCTTATACCGAGAGATACATGGGATTACCAAACTTTACTTCTAATTATCAAGGTTACGTTGATTCTGATGTTTACAACAAAATCGAGTATCTACGTAATAAAATGTTTTATTTAGTCCACGGAACTGCGGACGATAACGTTCAATTTCAACAATCCATGGCACTTGCGCGTCACCTTGCGAAAAAGGCCATTCTCTTTCGACAACAG------------------------------------------------------------------------------------------------
>DQ661743.1_Vespa_basalis
ATGGTTCCACTACGAAGTTTCGTA------------------------------------CTTCTTAACGGGCTTTTCTTTGTCTTATTGGCAGCGCGAACAGTAGTGACGCGTGTTATCGACAAGGACAACTTGGATGGGATACTCCAGGATGGTCAGAATCTTTCCAAAGAACCTTTCAATCTTGAAGAAACCTACACTGCCGATTTTCTAGCTTACAGCTTCAATGGCACTTGGACATCAGACACCACGATAGTTTATACGGATATGACCGGAGATATTCTTCAATTCGACGTTATCAAGCAACGATTGACTGTGATCGTCGATTCATCGGTTATGGACGATTACATAGTCTCGCATTACATGTTATCGCCGAAAGGACGATTTCTTCTGATAGGATACGATTTTCAAAAGGGATTCCGACATTCGAAATTCATGAGGTACGTCATTTATGATATTGAACTTGGAGGATAT---------GATAAAATTGCTAATGGGATGCATATAGCGCTTGCCAAATGGGCACCACTAACAGACGATTTGATATATATTCTCGATAACGATATCTACTACATGTCTAACAACGGTTTTAATGATGTTCAAAGAGTGACGTATGATGGCATTGTCGGAATAGTTTACAATGGCGTGCCTGATTGGGTATACGAGGAGGAAGTGTTCCATAGATCATCGGCCATGTGGTTTTCACCAGATGGTAGTCACTTAGCTTACGCATCTTTCGACGATAGAAATGTGCAAGAAATCTTGTACCTTCATTATGGAGAACCCGGTAATCTCGTAGACCAATATCCCACGGAAGTGAAGATCAAGTACCCTAAGGCTGGCTCTTCTAATCCTGTGGTATCTTTGACGCTCGTCGATCTTCACAAT---CCTACATTAAATAAGATCGATTTGAAGGCTCCCATTGAGGTTGTTGGCACAGACAATGTACTGTCCAACGTTCAATGGAAAGATATTGATCATGTCATTGCTATGTGGTCTAATCGCGTACAAAACAAGACTGAAATAGTTTGGTATAATAAGTACGGTGAAATTGTTAAGACATTGGACGTTGTGGAACACGAG------GGATGGGTGGAAATAAAAAAT------CTATTCTTCTACAAAGATTTCGTTTACATCCGGAAACTGCAACCGTCTGGTACGAAGGCTGGAAGATTTCATCATGTGACGAGATACGACGACACTCTTCAA---TTATCGACTCAAATGGATTTAACTCCAGGTGTCACAGAGGTACAAGATATTCGTGCAATTGATCATTTCCATGGTAGAATTTACTACTTGGCCACTGGACCCGGGAAACCATCTCAAAGAAATTTATATTCTGTGCCA---------GTTGATGGTAGCGAGAAA------CCTACTTGCATATCCTGCAACGTC---CTAACGCCGGAAGGTAATGCGTGTACATACGCAGATGCAATTTTCTCGCCATTTGGACAGCATTATGTTTTAATCTGTCAAGGTCCCGATCCAGTGATCGTCGGTATTTTCGATAATACTCACAAAAAAGTTTATTCATGGGAAGACAATCTGTCTTTACGAAGTAAACTTGCAAGGAGAGAGTTACCTCTTGTCAAAGACTTATACGTTCGAGCGAAT---GGTTACGAGAGTAAAGTCAGACTCTTTCTACCGCACAACTTCGACGAAAGT------AAATCGTATCCGATGTTGGTCAATGTATACGCTGGACCAAATACGGCAAAAATAATTGACGTTGCTTCGTACGGTTATCATGCGTATATGACGACGAATCGTAGTGTGATCTATGCCTACATAGATGGTCGTGGATCATCGAATAAGGGTAGCAAAATGCTTTTTGAGATTTATAGAAAATTAGGTACCGTTGAGGTTGAGGATCAGATTAGCGTAACCAGAAAACTTCAAGAAATGTTTCCTCGGATTGATTCTAAGAGAACGGGCGTCTGGGGCTGGAGTTATGGTGGCTTCTGTACTGCCATGATTTTGGCAAAAGATCTAACTTCTGTTTTTAAGTGCGGAATAGCCGTAGCACCAGTATCCTCTTGGATTTATTATGATTCGATTTATACGGAAAGATATATGGGTCTTCCAACACCAGAGGACAATCTTAGTGGTTACAATGGAACGGACGTGTCAAGACGAGTGGAGGATATTCGAGGGAAGAAGTTTATGTTGATACATGGTAGCGGCGATGATAATGTTCATTATCAACAATCATTGGCATTGGCAAAGGCCTTAGAGAAAGCCGATATAATGTTCGAACAGATTACTTACACGGACGAAGCACATGCGCTCTTCGGTGTCTTGCCTCACCTTTATCATACGATGGATAGATTCTGGAGCGATTGTTTCAATCTGTCTCAC
>EU420987.1_Vespula_vulgaris
ATGGTTCCACTACGAAGTTTCGTA------------------------------------CTTCTTAACAGCCTCTTCCTTGTCTTATTGGCAGCGCGAACAGTAGTGACTCGTGTTATCGACAAGGACAACTCGGACAGGATAGTCCAGAATGATCAGAATCTTTCCAAAGTACCCTTCAACCTTGAAGAAACCTACACTGCCGATTTTCTAGCGTACGTCTTCAACGGCACTTGGACATCGGACACCACGATAGTTTATACGGATAGGACCGGAGATATTCTTCAGTTCGACGTTATCAAGCAACGATCGACTCTGATCGTCGATTCATCGGTTATGGATGCTTACATAGTTTCGAATTATGTATTATCGCCGAAAGGACGATATCTTTTGATCGGATACGATCTTAAAAAAGGATACCGATATTCGACATTCATGAGATACGTCATTTATGATATTGAACATAGAGCATAT---------CATAAAATTGGTAATGACATGCATATAGCGCTTGCCAAATGGGCACCATTAACAGACGATTTAATATATATTCTCGACAACGATATTTACTACATGTCTAACAACGGTTTTAATGATGTTCAAAGAGTGACGTATGATGGTATTAGCGGAATCGTTTACAATGGCGTGCCTGATTGGGTTTATGAAGAGGAAGTGTTGCAGGATTCATCGGCAATATGGTTTTCACCGGATGGAAATCACCTAGCTTATGCGTCTTTCGATGACAGAAATGTCCAGGAAATCTTGTACCTTCATTATGGAGAACCCGGCAACCTCGATGACCAATATCCCACGGAAGTGAAGATTAAGTACCCCAAGGTTGGCACTCTGAATCCTGTGGTATCTTTGACGCTCGTCGATCTTCACGAT---CCAACGTTAAATAAGATCGATTTGAAGGCCCCCCATTACGCAGTTGGCACAGACAATTTGCTGTACAATGTTCAATGGAAAGATTTCGATCATGTGGTTGTTACGTGGTCGAATCGCGTACAAAACAAAACTGAAATAGTTTGGTACAATATGTACGGTGAAATTGTTAAGACGTTGCACGTCGTTGAACACAAG------GGATGGTTGGATATTAAACAT------CTATTCTTCTACAAAGGTTCCGTTTACATACGGAAGTTACAACCGTCTGGTACCAAGGCTGGAAGATTTCATCACGTGACGAGATACGACGAAACTTTCAAACAATCACCGACTCAAATGGATTTAACTCCAGATGCTATAGAGGTTCAAAATATTTGTACAATCGACCAATCCAATGGCAGAATTTACTATTTAGCCAGTGGACTCGGGAAACCGTCCCAAAAAAATTTATATTCTGTGCCT---------GCCGATGGTAGCGAGAAA------CCTACTTGCATATCTTGCAACGTC---CTGACGCCGGAAGGTAACGTCTGTACATACGCAGATGCGATCTTCTCGCCACTTGGACAGTATTACGTGTTAGTCTGTCATGGTCCTGATCCAGCTTTCGTTAGTATTTTTAATAATGCTCACCAAAAAGTTTATTCGTGGGAAAACAATCTGTCTTTACGAAAGAAACTTGCAAAGCGACACTTACCTCTCGTCAAAGACTTGGACGTTCGAGCGAAC---GGATACGAGAGCAAAGTCAGACTCTTTTTACCGCACAACTTCGACGAAAGT------AAATCGTATCCGATGTTGGTCAATGTATACGCTGGACCAAATACGTTGAAAATAATCGACGCAGCTTCATACGGTCATCAAGTGTACATGACAACGAATCGTAGCGTGATCTATGCTTATATAGATGGTCGAGGATCATCGAATAAGGGTAGCAAAATGCTTTTCTCGATTTATAGAAAATTAGGTACCGTTGAGGTTGAGGATCAGATCACTGTAACCAGACAACTTCAAGAAATGTTTCCTTGGATCGATTCTAAGAGAACGGGAGTCTGGGGATGGAGTTACGGTGGCTTTTCCACCGCTATGATTTTGGCAAAGGATACATCTTTTGTTTTCAAGTGCGGTATAGCCATAGCACCAGTATCCTCTTGGATTTATTATGATTCGATTTATACTGAAAGATTTATGGGTTTTCCAACACCAGAGGACAATCTTAGTGGTTACAATGAAACGGACGTGTCAAGACGAGTGGAAGATATTCGAGGGAAGAAGTTTATGTTGATACATGGTAGCGGTGATGATAACGTTCATTATCAACAATCATTGGCATTGGCAAAGGCCCTAGAGAAAGCCGATGTAATGTTCGAACAGATTACTTACACGGACGAAGCACATGCGCTCTTTGGTGTCTTGCCTCACCTTTATCATACGATGGATAGATTTTGGAGCGATTGTTTCAGTCTGTCTCAC
