# Supplementary material for: Stings on wings: Proteotranscriptomic and biochemical profiling of the lesser banded hornet (Vespa affinis) venom
Source: Front Mol Biosci. 2022 Dec 19;9:1066793. doi: 10.3389/fmolb.2022.1066793 (PMC9806352; doi:10.3389/fmolb.2022.1066793)
Supplement: Supplementary file 2 [file DataSheet1.ZIP › Multiple sequence alignment for HYL family.fas]

>L34548.1_Dolichovespula_maculata
------------------------------------------------------------------------------TCCGAGAGACCGAAAAGAGTCTTCAACATTTATTGGAACGTTCCTACCTTTATGTGTCATCAGTATGGCCTATACTTCGACGAGGTTACAAATTTTAATATAAAGCATAATTCTAAGGACGATTTCCAGGGTGACAAGATCTCAATTTTTTATGATCCTGGAGAATTCCCGGCATTGTTGCCGCTCAAAGAAGGCAATTATAAGATAAGAAACGGAGGAGTTCCTCAAGAAGGTAACATAACGATACATCTCCAAAGATTTATCGAAAATTTGGATAAAACATATCCAAATAGGAACTTCAACGGTATCGGTGTGATCGACTTTGAAAGATGGAGACCGATCTTCCGACAAAATTGGGGCAATATGATGATTCATAAGAAGTTTTCAATAGACCTAGTTCGCAATGAACATCCATTCTGGGATAAAAAGATGATCGAATTGGAGGCATCTAAGAGGTTTGAAAAATATGCCAGACTTTTCATGGAGGAAACTTTGAAATTGGCCAAAAAGACTAGGAAGCAGGCCGATTGGGGCTATTACGGATATCCCTACTGTTTTAATATGTCGCCTAATAATCTCGTACCCGATTGTGACGCTACAGCGATGCTCGAGAACGACAAGATGTCGTGGCTGTTCAATAATCAAAATGTACTTCTACCATCCGTCTATATTAGACACGAACTGACCCCTGATCAAAGAGTTGGTTTAGTCCAAGGAAGAGTGAAGGAAGCTGTTAGGATATCGAATAATTTAAAACATTCACCGAAAGTGCTCTCTTATTGGTGGTACGTGTATCAGGACGATACAAACACTTTTCTTACCGAGACCGACGTGAAAAAGACTTTCCAAGAGATAGCGATTAACGGTGGGGATGGTATCATTATATGGGGTAGCTCGTCCGACGTAAACAGCTTAAGTAAATGTAAGAGATTACGGGAGTATCTGTTGACGGTTTTGGGACCAATCACGGTTAACGTGACGGAAACCGTCAAC
>GU136241.1_Eumenes_pomiformis
ATGCTCGCCGTGCAACTCGTTCTTCTTCTACTTTATCCTATCGTGCGAGCTGGAATTACCGATTTTTATTGTACGCCAGAGTACAGGGTAAAAAGGCATTTCTACATTTATTGGAACGTACCCACCTTTATGTGTCACAAGTATGGTTTAGACTTCAGCGAGGTAAAAGATTTCAATATCATGCAGAACAAGGATGACTTGTTTCACGGCGACGTTGTCACGATCATGTACGATCCTGGAAGCTTCCCGGCGATGCTGCCGCTCAAAACTGATAAATATAAGAAAAGAAACGGCGGTGTTCCACAAATGGGTAATTACCAGAAACACAGAACAGCGTTCATCGAGGATTTGGACAAGTATGTGCCGGACGTGGACTACGATGGTATCGGTGTGATCGACTTTGAGCATTGGAAACCGATCTTTCGACAGAACTGGGGAACCCAGAAGCTGTACAAGGACCTGTCGTACGATCTAGTTAAACAGATGCATCCTCTCTGGAGTAGACCGACCATCGAATCGGAGGCAATTAAAAAGTTCGAAAAAAATGGTCGATACTTCATGGAGGAGACATTGAAGACGGCTAAGAAGTACAGATTTAAAGGGGATTGGGGTTATTACGGGTATCCTTACTGCTACAACCTCTCGCCTGGTCATCCTGGTATCGATTGCAACCAAAAAGCGATGAGCGACAACGATAAGATGTCGTGGCTCTTTAATAACCAAGATCTGCTTATGCCGTCCGTCTACGTGAAATACTTCATGCAAGCGTTCGAAAGAGCTGCTCTAGTCCAAGGGAGAGTGAAGGAAGCCGTCAGGATTTCGAACAATCATAAAAATCTTCCACGAGTGATACCTTATTGGTGGTACAAGTATACGGATCAAATGGACGTTTTCCTTAGCGAGAAAGACGTGAAAAACACATTCAGGGAGATACTGTACAACGGTGGGGACGGTATCATAATATGGGGTAGCTCGGCGGACGTAAACAGCGAGAGTAAATGTAAGAGACTGAGGAAATACCTGATCGAAATGTTGGGACCACTCGCAGCGAAGTTGATACACTCTGCCAAT
>HYL1
ATG---------------------------------------------------------------------------------------------------------------------------------TGTCATCAATATGGTCTCTACTTCGACGAGGTGACAAATTTTAATATAAAACATAATTCTAAGGACAATTTCCAGGGAGACAAGATAGCAATTTTTTATGATCCTGGAGAATTCCCGGCGTTATTGCCACTCAAATATGGCAAATATAAGATAAGAAACGGTGGAGTTCCTCAAGAAGGTAACATAACGATACATCTTCAAAGATTTATCGAACATTTGGATAAAACATATCCAAATAGAAACTTCAGTGGTATCGGTATAATCGACTTTGAAAGATGGAGACCTATCTTCCGACAAAATTGGGGCAATATGAAGATATATAAGAATTTTTCAATAGATTTAGTTCGCAAAGAACATCCGTTCTGGAATAAAAAGATGATCCAATTGGAGGCATCGAAGAGGTTCGAAAAATATGCCAGACTTTTCATGGAAGAAACTTTGAAATTGGCCAAAAAGACTAGGAAGCAGGCTGATTGGGGTTATTATGGATATCCCTATTGCTTTAATATGTCGCCTACTAATTTCGTCCCTGATTGTGACGTTACAGCGATGCGCGAGAACGACGAGATGTCATGGCTGTTCAATAATCAAAATGTACTTCTACCATCCGTCTACGTTAGACGTGAACTGACCCCTGATCAAAGAATTGGTTTAGTGCAAGGAAGAGTAAAGGAAGCTGTTAGGATCTCGAACAATTTAAAGCATTCACCGAAAGTTTTCTCTTATTGGTGGTACGTGTATCAGGACGAAACGAATGCTTTTCTTACCGAGACCGACGTGAAAAAGACTTTCCAAGAGATAGTGATAAACGGTGGGGATGGTATCATTATATGGGGTAGCTCGTCCGACGTAAACAGCTTAAGTAAATGTATGAGATTGCGGGAGTATCTGTTAACGGTTTTAGGACCAATCGCGGTTAACGTGACAGAAGCCGTTAAC
>HYL2
ATGCTCCTAGTGATCCTTTTTCTTTACTTACTTCATCCCTTAGTGAACGGCGATTCA---------------AACAGAACGAATTGGCCGAAAAAAATCTTTAACATTTATTGGAACGTTCCTACCTATTTTTGTCATCAGCATGACGTTTACTTCAATGAGTTGACAAAATTTGATATCAAATATAATTCTAAGGGAAATTATCGCGGTGAAACGATATCACTCTTTTATGATCCTGGAAATTTTCCTGCTATGGTGCCACTCAAAGATGGCACATATGACATAAGAAACGAAGGAGTTCCTCAAAAAGGTAACATCACAGTTCATCTCCAACAATTTACCAAAGAATTAGATGAAATATATCCAAAGAAAATTTCCGGTGGTATTGGTGTGATAAACTTTAATAAATGGAGACCAATCTTTCGACGCAATGTGAATAATTTAAAGATAAATAAAGAGGTTTCCATAGATCTTGTTCGCAAGGAACATCCAAAATGGGATAAATCGATGATCGAAACGGAAGCGTCGAATAGATTCGAAAAATCTGCTAGAATATTTATGGAAAAAACTTTAAAATTGGCGAAGGATATTAGGAATAAGAATAAATGGGGTTATCACGGTTATCCCTATTGTCCTACTGCTTCAACTGGTAATCCTAGCTTTGATTGTGACGCTCTAGCGATGAACGAGAACGACAAGTTATCATGGTTGTTCAAGTATCAAGACGTACTTTTGCCATCCGTCTATGTGAAACATGTTCTAAAACCAGAGGAAAAAATTGGTCTAGTGCGAGGAAGTGTGAAAGAAGCTGTTAGAATCTCCAAAAAATTTGAACATTTACCTAAAGTTTTATCTTATTGGTGGTACGCATATGAAGATAAAATGCACACTTTTCTTACTGAGACCGACGTGAAAAATACTTTCCAAGAAATTCTTATTAATGGTGGGGATGGTATTATTATATGGGGTACCATGCATGACTTAAACAACAAAAAGAAATGTGAAAAATTGAAAGAGTACTTATTGACGATTTTGGGACCAATCGCTTTTAAAGTGATGGAAGCTGTCAAA
>HYL3
ATGCTCCTAGTGACCCTTTTTCTTTTTTTTCTTCAGCCCTTAGTGAACGGCGACTCTTGCGGATCGAATTGCGAAAAATCCGAGAGACCGAAAAAAGTTTTCAACATTTATTGGAACGTTCCTACCTTTATGTGTCATCAATATGGTCTCTACTTCGACGAGGTGACAAATTTTAATATAAAACATAATTCTAAGGACAATTTCCAGGGAGACAAGATAGCAATTTTTTATGATCCTGGAGAATTCCCGGCGTTATTGCCACTCAAATATGGCAAATATAAGATAAGAAACGGTGGAGTTCCTCAAGAAGGTAACATAACGATACATCTTCAAAGATTTATCGAACATTTGGATAAAACATATCCAAATAGAAACTTCAGTGGTATCGGTATAATCGACTTTGAAAGATGGAGACCTATCTTCCGACAAAATTGGGGCAATATGAAGATATATAAGAATTTTTCAATAGATTTAGTTCGCAAAGAACATCCGTTCTGGAATAAAAAGATGATCCAATTGGAGGCATCGAAGAGGTTCGAAAAATATGCCAGACTTTTCATGGAAGAAACTTTGAAATTGGCCAAAAAGACTAGGAAGCAGGCTGATTGGGGTTATTATGGATATCCCTATTGCTTTAATATGTCGCCTACTAATTTCGTCCCTGATTGTGACGTTACAGCGATGCGCGAGAACGACGAGATGTCATGGCTGTTCAATAATCAAAATGTACTTCTACCATCCGTCTACGTTAGACGTGAACTGACCCCTGATCAAAGAATTGGTTTAGTGCAAGGAAGAGTAAAGGAAGCTGTTAGGATCTCGAACAATTTAAAGCATTCACCGAAAGTTTTCTCTTATTGGTGGTACGTGTATCAGGACGAAACGAATGCTTTTCTTACCGAGACCGACGTGAAAAAGACTTTCCAAGAGATAGTGATAAACGGTGGGGATGGTATCATTATATGGGGTAGCTCGTCCGACGTAAACAGCTTAAGTAAATGTATGAGATTGCGGGAGTATCTGTTAACGGTTTTAGGACCAATCGCGGTTAACGTGACAGAAGCCGTTAAC
>HYL6
ATGAAAAAAAGGAAAAGAGAAGAGAAAGTAGAATATGAGAGGATAAAAAAAAAAGGATGCGGAACTGATAGAACTACAACGAATTGGCCGAAAAAAATCTTTAACATTTATTGGAACGTTCCTACCTATTTTTGTCATCAGCATGACGTTTACTTCAATGAGTTGACAAAATTTGATATCAAATATAATTCTAAGGGAAATTATCGCGGTGAAACGATATCACTCTTTTATGATCCTGGAAATTTTCCTGCTATGGTGCCACTCAAAGATGGCACATATGACATAAGAAACGAAGGAGTTCCTCAAAAAGGTAACATCACAGTTCATCTCCAACAATTTACCAAAGAATTAGATGAAATATATCCAAAGAAAATTTCCGGTGGTATTGGTGTGATAAACTTTAATAAATGGAGACCAATCTTTCGACGCAATGTGAATAATTTAAAGATAAATAAAGAGGTTTCCATAGATCTTGTTCGCAAGGAACATCCAAAATGGGATAAATCGATGATCGAAACGGAAGCGTCGAATAGATTCGAAAAATCTGCTAGAATATTTATGGAAAAAACTTTAAAATTGGCGAAGGATATTAGGAATAAGAATAAATGGGGTTATCACGGTTATCCCTATTGTCCTACTGCTTCAACTGGTAATCCTAGCTTTGATTGTGACGCTCTAGCGATGAACGAGAACGACAAGTTATCATGGTTGTTCAAGTATCAAGACGTACTTTTGCCATCCGTCTATGTGAAACATGTTCTAAAACCAGAGGAAAAAATTGGTCTAGTGCGAGGAAGTGTGAAAGAAGCTGTTAGAATCTCCAAAAAATTTGAACATTTACCTAAAGTTTTATCTTATTGGTGGTACGCATATGAAGATAAAATGCACACTTTTCTTACTGAGACCGACGTGAAAAATACTTTCCAAGAAATTCTTATTAATGGTGGGGATGGTATTATTATATGGGGTACCATGCATGACTTAAACAACAAAAAGAAATGTGAAAAATTGAAAGAGTACTTATTGACGATTTTGGGACCAATCGCTTTTAAAGTGATGGAAGCTGTCAAA
>HYL8
ATGTGTCATTGTCCCTGGAGTCAGTATATAATATCACCACCGATGATATCCATCTCCCCA---CTTAATTTTTACAGAACGAATTGGCCGAAAAAAATCTTTAACATTTATTGGAACGTTCCTACCTATTTTTGTCATCAGCATGACGTTTACTTCAATGAGTTGACAAAATTTGATATCAAATATAATTCTAAGGGAAATTATCGCGGTGAAACGATATCACTCTTTTATGATCCTGGAAATTTTCCTGCTATGGTGCCACTCAAAGATGGCACATATGACATAAGAAACGAAGGAGTTCCTCAAAAAGGTAACATCACAGTTCATCTCCAACAATTTACCAAAGAATTAGATGAAATATATCCAAAGAAAATTTCCGGTGGTATTGGTGTGATAAACTTTAATAAATGGAGACCAATCTTTCGACGCAATGTGAATAATTTAAAGATAAATAAAGAGGTTTCCATAGATCTTGTTCGCAAGGAACATCCAAAATGGGATAAATCGATGATCGAAACGGAAGCGTCGAATAGATTCGAAAAATCTGCTAGAATATTTATGGAAAAAACTTTAAAATTGGCGAAGGATATTAGGAATAAGAATAAATGGGGTTATCACGGTTATCCCTATTGTCCTACTGCTTCAACTGGTAATCCTAGCTTTGATTGTGACGCTCTAGCGATGAACGAGAACGACAAGTTATCATGGTTGTTCAAGTATCAAGACGTACTTTTGCCATCCGTCTATGTGAAACATGTTCTAAAACCAGAGGAAAAAATTGGTCTAGTGCGAGGAAGTGTGAAAGAAGCTGTTAGAATCTCCAAAAAATTTGAACATTTACCTAAAGTTTTATCTTATTGGTGGTACGCATATGAAGATAAAATGCACACTTTTCTTACTGAGACCGACGTGAAAAATACTTTCCAAGAAATTCTTATTAATGGTGGGGATGGTATTATTATATGGGGTACCATGCATGACTTAAACAACAAAAAGAAATGTGAAAAATTGAAAGAGTACTTATTGACGATTTTGGGACCAATCGCTTTTAAAGTGATGGAAGCTGTCAAA
>EU677844.1_Orancistrocerus_drewseni
ATGCTCGTTGCGCAGCTCCTCCTCGTTCTAATTTATCCTTTCGTGCATGCAGGACTCGTCGACTTGAACTGTTTCCCCGCTACCCCGCCAAAAAGACACTTCTACATTTATTGGAACGTTCCTACAGTTATGTGTCACAAATATGGTTTGGACTTCAGCGAGGTGAAAACGTTTAATATCCTACAGAATAACGATGATAAATTTCGTGGCGACATAATGACGATCATGTACGATCCTGGACAATTCCCGGCGATGGTGCCGCACCAATATGATAAATATAAGAGAAGAAACGGCGGAGTTCCCCAGATGGGTAAATTCAACAAGCATAAAACCGCGTTCATCGAAGACTTAGACACGCAAATTCCGAACGTCAATTTCAGCGGTATCGGCGTGATCGATTTCGAAAAATGGAAACCGATCTTTCGACAAAATTGGGGCGAAACGAGAATACACAAAAATATATCGATCGAGCTGGTTAAGCAAGTACATTCCCTCTGGAGTTATTCCACCATTAAATCCGAAGCTGCGAAACAATTCGAAAAACATGCCCGATATTTTATGGAAGAAACCTTGAATGTAGCGAGGGAGAATAGAGTGAAAGCTGACTGGGGGTATTATGGATATCCATACTGCTATAATTTGTCACCTGGTAACCCTGGCAGCGATTGCGATTCAACAGCGATGAGCGAGAACGATAAGATGTCATGGCTCTTTAATAATCAAAATGTGCTTTTACCGTCGGTCTATGTGAAATTCTTCCTGAAGGCGGAGGAAAGGGTTGGTCTCGTAAGAGGAAGAGTGAAGGAAGCCGTCAGAATTATGAGAAATACAAAACATAAACCGAGAGTTATTCCTTATTGGTGGTATAAGTATACGGATCAAACGAACGTCTATCTTAGCCAGAAAGACGTGGAAAACACATTCAAAGAGATACTATTCAACGATGGTGAAGGTATCATAATATGGGGTAGCTCGGCGGACGTAGATTCCCGAAGTAAATGTAAATCTTTGAGGAGCTACCTGACGACGGTTTTGGGGCCGATCGCGTTGGCGGTGGAAAATGCTGCCAAT
>AF174528.1_Polistes_annularis
------TATGTGTCATTGTCCCCCGACTCAGTATTTAATATCATCACCGATGACATCTCCCACTCGAATTGTGAAAGATCCAAAAGACCGAAAAGGGTCTTCAGCATTTATTGGAACGTTCCTACCTTTATGTGCCACCAATATGGCATGAATTTCGACGAGGTGACAGATTTTAATATCAAACATAATTCTAAGGACAATTTTCGCGGTGAAACTATATCAATTTATTACGATCCTGGAAAATTTCCAGCATTGATGCCACTAAAAAATGGTAATTATGAGGAAAGAAACGGAGGGGTTCCTCAGCGAGGTAACATCACGATACATTTGCAACAATTTAACGAAGATTTGGATAAAATGACACCGGATAAAAATTTCGGTGGTATCGGTGTAATCGATTTCGAAAGATGGAAACCGATTTTCCGACAGAATTGGGGTAACACGGAAATACATAAGAAATATTCTATTGAACTCGTTCGGAAAGAACATCCAAAGTGGAGCGAATCGATGATCGAAGCGGAAGCTACGAAAAAGTTCGAGAAATATGCGAGATATTTCATGGAAGAAACTTTGAAATTGGCAAAAAAGACTAGGAAAAGGGCTAAGTGGGGTTATTACGGATTTCCTTACTGCTATAACGTAACACCGAATAATCCTGGCCCGGATTGCGATGCTAAAGCGACAATCGAGAACGATAGACTGTCGTGGATGTACAATAATCAAGAAATACTTTTTCCATCCGTCTACGTGAGACATGAACAAAAACCGGAGGAAAGGGTTTACCTAGTGCAAGGTAGAATTAAAGAAGCTGTTAGGATATCGAATAATTTAGAACATTCACCTAGTGTGCTTGCTTATTGGTGGTACGTGTATCAGGACAAGATGGACATTTACCTAAGCGAGACCGACGTGGAAAAGACTTTCCAAGAGATAGTGACTAATGGTGGGGATGGTATCATAATATGGGGTAGCTCGTCCGATGTTAACAGCCTAAGTAAATGTAAGAGATTGAGAGAGTACCTGTTAAACACTTTAGGACCGTTCGCGGTTAATGTAACAGAAACTGTCAAC
>XM_014747810.1_Polistes_canadensis
ATGCTTTTAGTGACCTTTCTTCTTTTTTATCTTCATCCCTTAGTGAACGGAGACTCTTGCGGATCGAATTGTGAAAGATCCAAAAGACCGAAAAGGGTCTTCAGCATTTATTGGAACGTTCCTACCTTTATGTGCCACCAATATGGCATGAATTTCGACGAGGTGACAGATTTTAATATCAAACATAATTCTAAGGACAATTTTCGCGGTGAAACTATATCAATTTATTACGATCCTGGAAAATTTCCAGCATTGATGCCACTAAAAAATGGCAAATATGAGGAAAGAAACGGAGGGGTTCCTCAGCGAGGTAACATCACGATACATTTGCAACAATTTAACGAAGATTTGGATAAAATGACACCGGATAAAAATTTCGGTGGTATCGGTGTAATCGATTTCGAAAGATGGAAACCGATTTTCCGACAGAATTGGGGTAACACGGAAATACATAAGAAATATTCTATTGAACTCGTTCGGAAAGAACATCCAAAGTGGAGCGAATCGATGATCGAAGCGGAAGCTACGAAAAAGTTCGAGAAATATGCGAGATATTTCATGGAAGAAACTTTGAAATTGGCAAAAAAGACTAGGAAAAGGGCTAAGTGGGGTTATTACGGATTTCCTTACTGCTATAACGTAACACCGAATAATCCTGGCCCGGATTGCGATGCTAAAGCGACAATCGAGAACGATAGACTGTCGTGGATGTACAATAATCAAGAAATACTTTTTCCATCCGTCTACGTGAGACATGAACAAAAACCGGAGGAAAGGGTTTACCTAGTGCAAGGTAGAATTAAAGAAGCTGTTAGGATATCGAATAATTTAGAACATTCACCTAGTGTGCTTGCTTATTGGTGGTACGTGTATCAGGACAAGATGGACATTTACCTAAGCGAGACCGACGTGGAAAAGACTTTCCAAGAGATAGTGACTAATGGTGGGGATGGTATCATAATATGGGGTAGCTCGTCCGATGTTAACAGCCTAAGTAAATGTAAGAGATTGAGAGAGTACCTGTTAAACACTTTAGGACCGTTCGCGGTTAATGTAACAGAAACTGTCAAC
>XM_015324236.1_Polistes_dominula
ATGCTTTTAGTGACCTTTCTTCTTTTTTTTCTTCATCCCTTAGTGAACGGAGACTCTTGCGGATGGAATTGTGAAAGTTCCAAAAGACCAAAAAGGGTCTTCAGCATTTATTGGAACGTTCCTACCTTTATGTGTCACCAATATGGTATGAATTTCGACGAAGTGACAGATTTTAATATCAAACATAATTCTAAGGACAATTTTCGTGGTGAAACTATAGCAATTTATTATGATCCTGGAAAATTTCCAGCATTGATGCCGCTTAATAACGGCAAATACGAGGAAAGAAATGGAGGTGTTCCTCAACTAGGTAACATCACGATACATTTGCAACAATTTAACGAAGATTTGGATAAAATGACACCGGATAGAAATTTCGGTGGTATAGGTGTAATCGATTTCGAAAGATGGAGACCGATTTTCCGACAAAATTGGGGTAACACGGAAATACATAAGAAATATTCTATTGAACTCGTTCGAAAAGAACATCCAAAGTGGAGCGAATCGATGATCGAAGCGGAAGCTACGAAAAAGTTTGAGAAATATGCCAGATATTTCATGGAGGAAACTTTGAAATTGGCAAAAAAGTCTAGGAAAAGGGCTAAATGGGGTTATTACGGATTTCCTTACTGTTATAACGTAACACCGAATAATCCTGGTCCGGATTGTGATGCTAAAGCGATAATCGAGAACGATAGACTGTCGTGGATGTACAATAATCAAGAAATCCTTTTACCATCCGTCTACTTGAGACATGAACAAAAACCGGAGGAAAGGATTTATCTAGTGCAAGGGAGAATTAAGGAAGCTGTTAGGATATCGAATAATTTAGAACATTCACCTAGTGTCCTTGCTTATTGGTGGTACGTGTATCAGGACAAAATGGACATTTACCTAAGCGAGACCGACGTGAAAAAGACTTTCCAAGAAATAGTGACTAATGGTGGGAATGGTATCATAATATGGGGTAGCTCATCCGATGTAAACAGCCTAAGTAAATGTAAAAGATTGAGAGAGTACCTGTTAAACACTTTAGGACCGATCGCGGTTAACGTAACAGAAACTGTCAAC
>HM602029.1_Polybia_paulista
------------AGCTGGGTCGAATTCGCCCTT---------------------------------------------TCCGAAAGACCGAAAAGAGTGTTCAACATTTACTGGAACGTTCCTACCTTTATGTGTCACCAATATGGCATAAATTTCGACGAAGTGACAGATTTTAATATCAAACATAATTCTAAGGACAATTTTCGCGGTGAAACTTTAGCAATTTATTATGATCCTGGAAACTTCCCAGCTTTGATACCAGTCAATAATGGCAAATATAAGGAAAGAAACGGTGGAGTTCCTCAGCGAGGTAATATCACGATACATTTGCAACAATTTAACGAAGATTTGGATAAAATGACTCCGGATAAAAGCTTCGGTGGTATCGGTGTGATCGATTTCGAAAGATGGAGACCGGTTTTTCGACAGAATTGGGGTAACACGGAAATACATAAGGAATATTCTATTGAACTCGTTCGCAAAGAACATCCAAAGTGGAGCAAATCGATGATCGAAGCGGAAGCTACGAAAAAGTTCGAGAAATATGCCAGATACTTCATGGAAGAAACTTTGAAATTGGCGAAAAAGACTAGGAAAAGAGCTAAATGGGGTTATTACGGATTTCCTTACTGCTATAATGCATCACCGAATAATCCTGGCCCGAGTTGTGATGCCAAAGCGATAATCGAGAACGATAGAATGTCGTGGATGTACAATAATCAAGAAATCCTTTTACCATCCGTCTACGTAAGACACAAACAGGACCCGGAGGAAAGGATTTACTTAGTGCAAGGAAGAGTTAAGGAAGCTGTTAGGGTATCAAACAATTTAGAACATTCACCTAGTGTGCTTCCTTATTGGTGGTACGTGTATCAGGACGAAATGGAGATTTTCCTAAGCGAGACCGACGTGAAAAAGACTTTCCAAGAGATAGTGACTAATGGTGGGGATGGTATCATAATATGGGGTAGCTCGTCCGATGTAAACAGCCTAAGTAAATGTAAGAGATTGAGAGAGTACCTGTTAAACACTTTAGGACCGATCGCGGTTAATGTAACAGAAACCGTCAAC
>EU624135.1_Rhynchium_brunneum
ATGCTAGCCGTGCAACTCGTTCTTCTTCTACTTTATCCTCTCGTGCAAGCTGGACTTACCAATCTATATTGTATGCCGAGCTACCGGGTAAAAAGGCACTTCTACATTTATTGGAACATGCCAACGTTTATGTGTCACAAGTATGGGGTATACTTCGACGAGGTAAAGAAATTCAATATCAGGCAGAACACTAATGACTCGTTTCATGGCGACGTTCTGAGCATCATGTACGATCCTGGAAAGTTCCCGGCGGTGCTGCCGATCAAGACTGATAAATATAAGAAAAGAAACGGCGGAGTTCCCCAAATGGGTAATTTCGACAAGCACAAACAAGCGTTCATCATAGATTTGGACAAGGATTTCCCGAACAGAGACTTCGATGGTATCGGTGTGATCGATTTTGAGCATTGGAAACCGATCTTCCGACAGAACTGGGGAACCCAGAAGATATACAAGGACCTGTCGATTGATCTCGTTAAACAGATACATCCCCTCTGGAGTAAACCGACCGTCGAATCGGAGGCCATAAAGAAGTTCGAAAAATATGGCCGATACTTCATGGAGGAGACACTGAAGATAGCGAAAAAATTCAGATTCAGAGGGGATTGGGGTTACTACGGTTATCCTTACTGCTACAACTTGACTCCCGGTCATCCTGGCTTCGATTGCGACCAGAAAGCGATGAGCGAGAACGATAAGATGTCGTGGCTCTTTAGTAACCAAGATGTGCTTCTGCCGTCCGTCTACGTGAAATACTTTCTTCAGCCGTTCGAAAGAGCCGGTCTCGTCGAAGGAAGAGTGAAGGAAGCCGTCAGGGTTTCGAACAATCATAAAAATCTGCCACGAGTGATCCCTTACTGGTGGTTCAAATTTACGGATCAAATGGACGTTTTCCTTAGTGAGGCCGACGTGAAAAACACATTCAGGGAGATACTGTACAACGGTGGCGACGGTATCATAATATGGGGTAGCTCGTCGGACGTAAACTCCGAAAGTAAATGTAAAGTACTGAGGTCATACCTGGTAGGGGTTCTGGGACCGCTGGCGGCGAAACTATTGAGGGCTGCCAAC
>AM408284.1_Vespula_germanica
------------------------------------------------------------------------GTGATTACTATTTGGCCGAAGAAGGGCTTTAGCATTTATTGGAACATTCCTACTCACTTTTGCCACAACTTCGGCGTCTATTTCAAGGAGTTGAAACAATTTAATATCAAATATAATTCTATGAACAATTTTCGCGGTGAAACGATATCACTTTTTTATGATCCTGGAAATTTTCCATCTATGGTGCTACTTAAAAATGGCACATATGAGATAAGAAACGAAGGAGTTCCTCAAAAAGGTAACCTCACGATTCATCTTGAACAATTTACCAAAGAATTAGATGAAATATATCCAAAAAAGATCGCCGGTGGTATCGGTGTAATTCATTTTCATAACTGGAGACCAATCTTTCGACGCAACGTGGATAATTTGAAAATAAATAAGGATATTTCCATAGATCTTGTTCGTAAAGAACATCCAAAATGGGATAAATCGATGATCGAAAAGGAAGCGTCGAATAGGTTCGAAACATCTGCTAAAATTTTTATGGAAAAAACTTTGAAATTGGCGAAGGAAATTAGGAAGAAAACTGAATGGGGTTATCACGGGTATCCCCACTGTCTTAGCGGGTCAACTGATAAACCGAGCTTCGATTGTGACGCTCTATCGATGAGCGAGAACGACAAGATGTCGTGGCTGTTCAATAATCAAAATGTACTTCTACCATCCATTTACTTAAAAAATGTTCTGAAACCAGATGAAAAAATTCACCTAGTGCAAGAACGATTGAAAGAAGCTATAAGGATCTCGAAAAATTTAAAACATTTACCTAAAGTCTTACCTTATTGGTGGTACACGTATCAGGATAAAGAGAGTATTTTTCTTACCGAAGCCGATGTGAAAAATACTTTCAAAGAAATTCTTACTAATGGTGCTGATGGTATCATTATATGGGGTGTTTCGTACGAGTTAACCGATAGAAAAAGATGTGAAAAATTGAAAGAGTATCTGATGAAGATTTTAGGACCA------------------------------
>AM408283.1_Vespula_germanica
------------------------------------------------------------------------------TCCGAGAGACCGAAAAGAGTCTTCAACATTTATTGGAACGTTCCTACTTTTATGTGTCACCAATACGACTTGTACTTCGACGAGGTGACAAATTTTAATATAAAACGTAATTCTAAGGACGATTTCCAGGGAGATAAAATTGCAATTTTTTATGATCCTGGAGAATTTCCGGCTTTGTTGTCACTCAAAGATGGCAAATATAAGAAAAGAAACGGAGGAGTACCTCAAGAAGGTAACATCACGATACATCTTCAAAAATTTATCGAAAATTTGGATAAAACGTATCCAAATAGAAACTTCAGCGGTATCGGTGTGATCGATTTTGAAAGATGGAGGCCAATCTTTCGACAAAATTGGGGCAATATGAAAATACATAAGAATTTTTCGATAGATTTAGTTCGCAATGAACATCCAACCTGGAATAAAAAGATGATCGAATTGGAAGCATCTAAGAGGTTCGAGAAATATGCCAGATTTTTTATGGAAGAAACTTTGAAATTGGCCAAAAAAACTAGGAAGCAAGCTGATTGGGGTTATTACGGATATCCCTATTGCTTTAATATGTCGCCTAATAATCTCGTCCCGGAATGTGACGTTACAGCGATGCACGAGAACGACAAGATGTCGTGGCTGTTCAATAATCAAAATGTACTTCTACCATCAGTCTACGTTAGACAAGAGTTAACCCCGGATCAAAGAATTGGTTTAGTACAAGGAAGAGTGAAGGAAGCTGTTAGGATCTCGAATAATTTGAAACATTCACCGAAAGTGCTCTCTTATTGGTGGTACGTGTATCAGGACGAAACGAACACTTATCTTACCGAGACCGACGTGAAAAAAACTTTCCAAGAGATAGTGATTAACGGTGGGGATGGTATCATTATATGGGGTAGCTCGTCCGACGTAAACAGCTTAAGTAAATGTAAGAGATTGCAGGACTATTTGTTGACGGTTTTGGGACCAATCGCGGTTAACGTGACAGAAGCCGTCAAC
>FR749885.1_Vespa_magnifica
ATGCTCCTAGTGACCCTTTTTCTTTTTTTTCTTCAGGCCTTAGTGAACGGCGACTCTTGCGGATCGAATTGCGAAAAATCCGAGAGACCGAAAAGAGTCTTCAACATTTATTGGAATGTTCCTACCTTTATGTGTCATCAATATGGTCTCTACTTCGACGAGGTGACAAATTTTAATATAAAACATAATTCTAAGGACAATTTCCAGGGAGACAAGATAGCAATTTTTTATGATCCTGGAGAATTCCCGGCGTTATTGCCACTCAATTATGGCAAATATAAGATAAGAAACGGTGGAGTTCCTCAAGAAGGTAACATAACGATACATCTTCAAAGATTTATCGAATATTTGGATAAAACATATCCAAATAGAAACTTCAGTGGTATCGGTGTAATCGACTTTGAAAGATGGAGACCGATCTTCCGACAAAATTGGGGCAATATGAAGATATATAAAAATTTTTCAATAGATTTAGTTCGCAAAGAACATCCATTCTGGAATAAAAAGATGATCGAATTGGAGGCATCGAAGAGGTTCGAAAAATATGCCAGACTTTTCATGGAAGAAACTTTGAAATTGGCCAAAAAGACTAGGAAGCAGGCTGATTGGGGTTATTATGGATATCCCTATTGCTTTAATATGTCGCCTACTAATTTCGTTCCTGATTGTGACGTTACAGCGAGAGACGAGAACAACGAGATGTCGTGGCTGTTCAATAATCAAAATGTACTTCTACCATCGGTCTACATTAGACGTGAACTGACCCCTGATCAAAGAATTGGTTTAGTGCAAGGAAGAGTAAAGGAAGCTGTTAGGATCTCGAACAAATTAAAGCATTCACCGAAAGTGTTCTCTTATTGGTGGTACGTGTATCAGGACGAAACGAATACTTTTCTTACCGAGACCGACGTGAAAAAGACTTTCCAAGAGATAGTGATAAACGGTGGGGATGGTATCATTATATGGGGTAGCTCGTCCGACGTAAACAGCTTAAGTAAATGTACGAGATTGCGGGAGTATCTGTTAACGGTTTTAGGACCAATCGCGGTTAACGTGACAGAAGCCGTTAAC
>AJ920395.1_Vespula_vulgaris
------------------------------------------------------------------------GACAGAACAATTTGGCCTAAGAAGGGCTTTAGCATTTATTGGAACATTCCTACTCACTTTTGCCACAACTTCGGCGTCTATTTCAAGGAGTTGAAACAATTTAATATCAAATATAATTCTATGAACAATTTTCGCGGTGAAACGATATCACTTTTTTATGATCCTGGAAATTTTCCATCTATGGTGCTACTTAAAAATGGCACATATGAGATAAGAAACGAAGGAGTTCCTCAAAAAGGTAACCTCACGATTCATCTTGAACAATTTACCAAAGAATTAGATGAAATATATCCAAAAAAGATCGCCGGTGGTATCGGTGTAATTCATTTTCATAACTGGAGACCAATCTTTCGACGCAACGTGGATAATTTGAAAATAAATAAGGATATTTCCATAGATCTTGTTCGTAAAGAACATCCAAAATGGGATAAATCGATGATCGAAAAGGAAGCGTCGAATAGGTTCGAAACATCTGCTAAAATTTTTATGGAAAAAACTTTGAAATTGGCGAAGGAAATTAGGAAGAAAACTGAATGGGGTTATCACGGGTATCCCCACTGTCTTAGCGGGTCAACTGATAAACCGAGCTTCGATTGTGACGCTCTATCGATGAGCGAGAACGACAAGATGTCGTGGCTGTTCAATAATCAAAATGTACTTCTACCATCCATTTACTTAAAAAATGTTCTGAAACCAGATGAAAAAATTCACCTAGTGCAAGAACGATTGAAAGAAGCTATAAGGATCTCGAAAAATTTCAAACATTTACCTAAAGTCTTACCTTACTGGTGGTATACATATCAGGATAAAGAGAGTATTTTTCTTACCGAGGCCGATGTGAAAAATACTTTCAAAGAAATTCTTACTAATGGTGCTGATGGTATCATTATATGGGGTGTTTCGTACGAGTTAACCGATAGAAAAAGATGTGAAAAATTGAAAGAGTATCTGATGAAGATTTTAGGACCAATTGCGTTTAAAGTGACAAAAGCTGTCAAA
>L43562.1_Vespula_vulgaris
------------------------------------------------------------------------------TCCGAGAGACCGAAAAGAGTCTTCAACATTTATTGGAACGTTCCTACTTTTATGTGTCACCAATACGACTTGTACTTCGACGAGGTGACAAATTTTAATATAAAACGTAACTCTAAGGACGATTTCCAGGGAGATAAAATTGCAATTTTTTATGATCCTGGAGAATTTCCGGCTTTGTTGTCACTCAAAGATGGCAAATATAAGAAAAGAAACGGAGGAGTACCTCAAGAAGGTAACATCACGATACATCTTCAAAAATTTATCGAAAATTTGGATAAAATTTATCCAAATAGAAACTTCAGCGGTATCGGTGTGATCGATTTTGAAAGATGGAGGCCAATCTTTCGACAAAATTGGGGCAATATGAAAATACATAAGAATTTTTCGATAGATTTAGTTCGCAATGAACATCCAACCTGGAATAAAAAGATGATCGAATTGGAGGCATCTAAGAGGTTCGAGAAATATGCCAGATTTTTTATGGAAGAAACTTTGAAATTGGCCAAAAAAACTAGGAAGCAAGCTGATTGGGGTTATTACGGATATCCCTATTGCTTTAATATGTCGCCTAATAATCTCGTCCCGGAATGTGACGTTACAGCGATGCACGAAAACGACAAGATGTCGTGGTTATTCAATAATCAAAATGTACTTCTACCATCCGTCTACGTTAGACAAGAGTTAACCCCGGATCAAAGAATTGGTTTAGTACAAGGAAGAGTGAAGGAAGCTGTTAGGATCTCGAATAATTTGAAACATTCACCGAAAGTGCTCTCTTATTGGTGGTACGTGTATCAGGACGAAACGAACACTTTTCTTACCGAGACCGACGTGAAAAAAACTTTCCAAGAGATAGTGATTAACGGTGGGGATGGTATCATTATATGGGGTAGCTCGTCCGACGTAAACAGCTTAAGTAAATGTAAGAGATTGCAGGACTATTTGTTGACGGTTTTGGGACCAATCGCGATTAACGTGACAGAAGCCGTCAAC
