# Supplementary material for: Stings on wings: Proteotranscriptomic and biochemical profiling of the lesser banded hornet (Vespa affinis) venom
Source: Front Mol Biosci. 2022 Dec 19;9:1066793. doi: 10.3389/fmolb.2022.1066793 (PMC9806352; doi:10.3389/fmolb.2022.1066793)
Supplement: Supplementary file 2 [file DataSheet1.ZIP › Multiple sequence alignment for PLA1 family.fas]

>X66869.1_Dolichovespula_maculata
------------AGATTAATAATGTTCGTAGGT---------------------------------GATCCGTCGTCATCAAATGAATTAGATAGATTCTCC---------------GTATGTCCCTTTAGTAATGATACAGTTAAGATGATTTTTTTAACAAGGGAAAACCGAAAACATGATTTTTATACGCTAGATACAATGAACAGGCACAATGAATTTAAGAAGTCAATCATAAAA---CGTCCAGTTGTATTCATTACGCATGGTTTTACTTCGTCTGCAACCGAAAAAAATTTCGTTGCTATGTCAGAGGCTCTTATGCATACAGGTGATTTTCTTATAATTATGGTCGATTGGCGGATGGCTGCTTGTACTATGTTTTATAAGGCTGCCGTTGGTAATACACGCTTAGTTGGAAATTTTATCGCTATGATCGCAAAGAAACTTGTAGAACAATATAAAGTGCCGATGACAAATATACGACTGGTGGGACACAGTTTGGGCGCACACATTTCAGGTTTCGCAGGCAAAAGAGTTCAAGAGTTAAAATTAGGAAAAATTATTGGGCTTGATCCTGCTGGGCCTAGTTTCAAGAAAAATGATTGTTCCGAGAGAATCTGCGAGACAGACGCACATTATGTACAAATTTTACATACATCGAGCAATTTAGGAACAGAGAGAACTCTTGGCACCGTCGATTTCTACATAAATAACGGAAGTAATCAACCCGGTTGCAGATAT---ATTATTGGAGAAACTTGCTCTCATACGAGAGCCGTGAAATACTTTACCGAGTGCATAAGACGCGAATGTTGTTTAATTGGGGTCCCGCAGTCCAAGAAT---CCGCAGCCTGTTTCGAAGTGCACAAGAAACGAGTGCGTTTGCGTTGGATTAAACGCAAAGAAATATCCTAAAAGGGGCTCATTTTATGTACCGGTTGAAGCTGAAGCTCCATATTGCAATAACAACGGGAAAATAATT
>PLA1_10
ATG---------------------------------------------------------------------------------------------------------------------------------------------------------------------------------------------------------------------------------------------------------------------------------------------------------------------------------------------------------------------------GCTGCTTGTACTGCATATTATCCTATTGCCGTCCAAAATATACGCTCAGTTGGAAATTATATCGCTACTGTTACCAAGACGCTTGTACAAAAATATAATGTGCCAATGGCAAATATACGATTGATTGGACACAGTTTAGGCGCACATGTTTCAGGTTTTGCAGGCAAAAAAGTTCAAGAGTTAGGATTAGGAAAAATTATCGGGCTTGATCCTGCTGGGCCTTTGTTCAAGTCACAGGAATGTTCTCAGAGAATCTGCGAGACAGACGCAAATTATGTTCAAATTATACATACATCAAGTTTTAAAGGAACATTGAGAACCCTTGGAACTGTCGATTTCTACATGAATAACGGATATAATCAACCTGGTTGTTCTCTT---ATTGATGGAGACTCTTGTTCTCATGCGAGAGCCGTGGAATACTTTACCGAGTGCATAAGACATGAATGTTGTTTAATTGGAGTCCCACAGTCAAAGAAT---CCTCAACCTGTTTCGACGTGCACAAGAAATGAGTGCGTTTGCGTTGGATTAAATGCAAAGACATATCCTAAAACTGGGTCATTTTATGTACCGGTTGAAAGAAAAGCTCCCTATTGCAATAACAAAGGAAAGAAAATT
>PLA1_14
ATGATGAATTTAAAATATTTATTATTTTTTTGTTTAGTACAAGCGCTACATTATTGCTACGCGTATGATCCATCGTTATCAAATGAATTAGATAGATTCAAC---------------CCATGTCCTTACAGTGATGACACTGTTAAGATGATTATTTTAACAAGGGAAAATAAAAAACATGATTTTTATACACTCAATACAATAAAGAACCATAATGAATTCAAGAAATCAACCATAAAA---CATCAAGTTGTATTCATTACGCATGGTTTTACTTCAACTGCAACCGCAGAAAATTTCCTAGCTATGGCCGAAGCTTTGTTAGATAAAGGTAATTACCTCGTAATCTTGATCGATTGGCGGGTGGCTGCTTGTACTGCATATTACAGTTATGCCGCCAGTAATACACGCTTGGTTGGAAATTATATCGCTACGGTTACCAAGATGCTTGTACAACAATATAATGTACCGATGGCAAATATACGATTGATCGGACACAGTTTGGGCGCACATACTTCAGGTTTTGCAGGCAAAAAAGTTCAAGAGTTAGGATTAGGAAAAATTATTGGGCTTGATCCTGCTGGGCCTTCGTTCAAGTCACAGGAATGTTCTCAGAGAATCTGCGAGACAGACGCAAATTATGTTCAAATTATACATACATCAAATCATTTAGGAACACTGGTAACCCTTGGAACTGTCGATTTCTACATGAATAACGGATATAATCAACCCGGTTGCGGTCTTCCTATTATTGGAGAAACTTGCTCTCATACGAGAGCCGTGAAATACTTTACCGAGTGTATAAGACATGAATGTTGTTTAATTGGAGTCCCACAGTCAAAGAAT---CCGCAGCCTGTTTCGAAGTGCACAAGAAACCAGTGCGTTTGCGTTGGATTAAACGCAAAGACATATCCTAAAACTGGCTCATTTTATGTACCGGTTGAAAGTAAAGCTCCCTATTGCAATAACAAAGGAAAGAAAATT
>PLA1_4
ATG------------------------------------------------------------------------------------------------------------------------------------------------------------------------------------------------------------------------------------------------------------------------------------------------------------GCTATGTCAGAAGCTTTGTTAAATAAAGATGATTTTCTTTTAATCTTGCTCGATTGGCGTATGGCTGCTTGTACTGCATATTATCCTATTGCCGTCCAAAATATACGCTCAGTTGGAAATTATATCGCTACTGTTACCAAGACGCTTGTACAAAAATATAATGTGCCAATGGCAAATATACGATTGATTGGACACAGTTTAGGCGCACATGTTTCAGGTTTTGCAGGCAAAAAAGTTCAAGAGTTAGGATTAGGAAAAATTATCGGGCTTGATCCTGCTGGGCCTTTGTTCAAGTCACAGGAATGTTCTCAGAGAATCTGCGAGACAGACGCAAATTATGTTCAAATTATACATACATCAAGTTTTAAAGGAACATTGAGAACCCTTGGAACTGTCGATTTCTACATGAATAACGGATATAATCAACCTGGTTGTTCTCTT---ATTGATGGAGACTCTTGTTCTCATGCGAGAGCCGTGGAATACTTTACCGAGTGCATAAGACATGAATGTTGTTTAATTGGAGTCCCACAGTCAAAGAAT---CCTCAACCTGTTTCGACGTGCACAAGAAATGAGTGCGTTTGCGTTGGATTAAATGCAAAGACATATCCTAAAACTGGGTCATTTTATGTACCGGTTGAAAGAAAAGCTCCCTATTGCAATAACAAAGGAAAGAAAATT
>PLA1_5
ATGAATTTAAAATACCTATTATTATTTTTTTGTTTAGTGCAA---CTACATTATTGCTATTCATATGGTGATCCATCGAAC---------------GAATTTGGCCTGTTT---CCAAAATGTAAACTTGTTCCTGAGGAGATTTCATTTGTTCTCTCTACTAGGGAAAACCAGAATGGTATTTTTCTTACGCTAGATAGTTTAAAGAAAGGCGGAATATTAAGAAGATCTGATCTATCATCGATTCCAGTTGTATTCCTTATACATGGTTTTGTTTCATCTGCAAATAATTCAAATTACATGGCTATGACAAAAGCTTTGTTAGAAAAAAATGATTGTATGGTAATCTCGATCGATTGGAGGGACGGCGCTTGTACTATTGGTTATCCTACTGCCGTAGAAAATACACGTACAGTTGGAAAATATATTGCTGAATTTAGCAAGTTACTCATGCAAAAGTATAAAGTGTCACTGGCAAATATACGACTGATCGGGCATAGTTTAGGGGCACAAATAGCAGGATTTGCAGGGAAAGAATATCAAAAGTTCAAGCAAGGAAAAATTATTGGGCTTGATCCTGCTGGGCCTATGTTCAAGTCAAAGGATTGTTCCCAGAGAATCTGTGAGACAGATGCACATTATGTTCAAATTATACATACATCAAACAATTTAGGAACGGAGAGAACTCTTGGTACCGTCGATTTCTACGTGAATAACGGACATAATCAACCTGGTTGCTTGCCTTCATTCCTTGGAGAAACTTGCTCTCATACGAGAGCCGTGAAATACTTTACCGAGTGTATAAGACATGAATGTTGTTTAATTGGAGTCCCACAGTCAAAGAAT---CCGCAGCCTGTTTCGAAGTGCACAAGAAACCAGTGCGTTTGCGTTGGATTAAACGCAAAGACATATCCTAAAACTGGCTCATTTTATGTACCGGTTGAAAGTAAAGCTCCCTATTGCAATAACAAAGGAAAGAAAATT
>PLA1_6
ATGATGAATTTAAAATATTTATTATTTTTTTGTTTAGTACAAGCGCTACATTATTGCTACGCGTATGGTGATCCATCGTTATCAAATGAATTAGATAGATTC------------AACCCATGTCCTTACAGTGATGACACTGTTAAGATGATTATTTTAACAAGGGAAAACCAAACTCATAATTTTTATACACTAGATACAATAAAGAAACACAATGAATTTAAGAAATCAGTCATAAAA---CGTCCAATTGTATTCCTTACACATGGTTTTATTTCATCTCCAATCGCAAACAATTTCATGGCTATGTCAGAAGCTTTGTTAAATAAAGATGATTTTCTTTTAATCTTGCTCGATTGGCGTATGGCTGCTTGTACTGCATATTATCCTATTGCCGTCCAAAATATACGCTCAGTTGGAAATTATATCGCTACTGTTACCAAGACGCTTGTACAAAAATATAATGTGCCAATGGCAAATATACGATTGATTGGACACAGTTTAGGCGCACATGTTTCAGGTTTTGCAGGCAAAAAAGTTCAAGAGTTAGGATTAGGAAAAATTATCGGGCTTGATCCTGCTGGGCCTTTGTTCAAGTCACAGGAATGTTCTCAGAGAATCTGCGAGACAGACGCAAATTATGTTCAAATTATACATACATCAAGTTTTAAAGGAACATTGAGAACCCTTGGAACTGTCGATTTCTACATGAATAACGGATATAATCAACCTGGTTGTTCTCTT---ATTGATGGAGACTCTTGTTCTCATGCGAGAGCCGTGGAATACTTTACCGAGTGCATAAGACATGAATGTTGTTTAATTGGAGTCCCACAGTCAAAGAAT---CCTCAACCTGTTTCGACGTGCACAAGAAATGAGTGCGTTTGCGTTGGATTAAATGCAAAGACATATCCTAAAACTGGGTCATTTTATGTACCGGTTGAAAGAAAAGCTCCCTATTGCAATAACAAAGGAAAGAAAATT
>AF174527.1_Polistes_annularis
ATG------------------------------------------------------------------------------------------------------------TCTCCGGATTGTACTTTTAATGAGAAAGATATAGTATTCTATGTTTACTCAAGGGATAAGCGAGATGGTATTATTCTTAAGAAAGAAACTTTAACGAATTACGATCTGTTTACAAAGTCTACAATATCA---AAACAAGTTGTATTTCTTATACATGGTTTCCTTTCAACTGGGAATAATGAAAACTTCGTTGCTATGTCGAAAGCTTTAATAGAAAAAGATGATTTTCTTGTAATTTCGGTCGACTGGAAGAAGGGTGCTTGTAATTTGGGTTATTCCAAAGCCGTTGGAAACACACGTCACGTTGGAAAATTTGTAGCTGATTTTACAAAACTACTTGTAGAAAAATATAAAGTGCTGATATCAAATATACGATTGATCGGGCATAGTTTGGGCGCGCATACTTCAGGTTTTGCGGGAAAAGAAGTTCAAAAGTTAAAATTAGGAAAAATTATCGGGCTTGATCCTGCTGGACCGTATTTTCATCGGAGTGACTGTCCGGACAGACTTTGCGTAACAGACGCAGAATATGTTCAAGTTATACATACATCAATCATATTAGGAGTATATTATAATGTTGGTAGCGTTGATTTCTACGTGAATTATGGAAAAAATCAACCTGGTTGC------------AATGAACCATCCTGCTCTCATACGAAAGCCGTGAAATATCTGACTGAGTGCATAAAACATGAATGTTGTTTAATTGGAACACCATGGAAGAAATATTTCCCAAAACCAATTTCCCAGTGCAGAGGAGACACCTGTGTTTGCGTTGGATTGAATGCAAAAAGTTATCCTGCTAGAGGCGCATTTTATGCACCGGTTGAAGCAAATGCACCTTATTGCCATAACGAGGGGATTAAACTT
>XM_014752923.1_Polistes_canadensis
ATGAATTTCAAATATTCGATATTATTTGTATGTTTTCTGGAAGTGGTAAATAATTGTTACGCAACTGATTATTCGACGTTAGAAAAAAATGTTATGTTGGAAAGAGTCCTGATTCCTGATTGTACTTTCAATCTTGAGGATATTGTGTTCTTTGTATATACAAGACAAAAACGAGATGGTATTATTCTTACGGAACGGAACATGACGACTTTCGATGTATTTACAAAATCACAAATAACG---CAACCAATTGTATTCATTACACATGGTTTCCTCTCATCTGGAAATAATAAAAATTTCGTAGAAATGGCGAAAGCTTTGATAGAGAAAGATGATTTTCTCGTATTCTCGACCGATTGGAGAAGGGGTGCTTGTAATGCTGGTTATAATACAGCCGTTCAAAATACACGTCTTGTTGGGAAATATATCGCTACATTTACCAAGAAACTCTTAGACAATTACAAAGTGAAGATATCGAATATACGATTGATCGGGCATAGTTTGGGTGCGCATACTTCAGGTTTTGCGGGAAAAGAAGTTCAAAACTTAAAATTAGGGAAAATTATCGGTCTTGATCCGGCTGGGCCATCTTTTAGAACGAATGGGTGTTCAGAAAGACTGTGCAAAACAGACGCAGAATATGTTCAAGTTTTTCATACGTCAGCTGTATTAGGAAAATATTCGGAGATTGGTACCGTTGACTTTTATATGAATTATGGAAGTCATCAACCCGGTTGC---------------CATCCATCCTGTTCTCATACGAAAGCCGTGAAATATCTTACTGAGTGCATAAAACAAGAATGTTGTTTAATTGGAACACCATGGCCTAGTTATTGGGGGGAACCTCTTAAGGATTGCAAAAGAAACACCTGTGTTTGCGTTGGATTGAATGCAAAAAGTTATCCTGCTCAAGGTACATTTTATGTACCGGTTGAAGAGAATGCACCTTATTGCCATAACGAGGGGATTAAACTT
>XM_014752921.1_Polistes_canadensis
ATGAATTTCAAATATTCGATATTATTCATATGTTTTGTGGGAGTGTTGCACAATTCCTATGCAGATGGAAAAAATGTTGTGCTGGAAAGAGGCATGACTCCT---------------GATTGTACTTTTAATGAAAACGATGTTTTGCTTTACGTTTACGCAAGGGATAAGCAAGATTTCACTATTCTTTCGAAATGGAATTTAACAAGTTATGAACTATTTAATCATCCTGAAATATCCCATCATCAAGTTGTATTTCTCATACATGGTTTTATTTCAAGCATGAGTCAAGATAATTTCATAGAAATGGCACAAGCTTTGAAAGAAAAAGATAATTGTATTGTAATCGGGATTGATTGGAAGAAGGGCGCTTGTAACGTTGGTTATCCTCAAGCCGTCAAAAACACACGTCTGGTTGGAAAATATTTATCTGAGGTTACTAAGATGCTCGTAGATATGAAAAAAGTGCAGATGTCAAATATACGATTGATTGGGCACAGTTTGGGTGCACAAAGCGCAGGTTTTGCAGGAAAAGAAGTTCAAAAGTTAAATTTAGGAAAAATTATCGGTCTTGATCCTGCTGGGCCATCTTTCAGAAATAATAAGTGTCCAGACAGACTGTGCGAAACAGACGCAGAATATGTTCAAGTGTTGCACACATCGAATATGTATGGAACATACAAAGAGATTGGTACCGTTGATTTCTATGTGAATTATGGAGAAGGCCAACCTATTTGT---------TTGAAAGAACCAATCTGCTCTCATAACAAAGCCGTGGTATACTTTACGCAGTGCATCAAACACGATTGTTGTTTAATTGGGACACCATGGACTAGTTATTGGCCGTTAGAACTTTCTAAATGCACAAAAGAAACATGCGTTTGCATCGGGTTGAACGCAAAGAATTATCCTGCTAGAGGCTCATTTTATGCAGCAACTGCCTATTTACCTCCATATTGTTATAAAAAAGGTCTTAAAAAT
>XM_014752920.1_Polistes_canadensis
ATGAATCTAAAATATTTGATATTGTTAATATGTTTTGTACAAGTGTTACATTATTCCAACGCGGCTAATTCGTCGTTACGAGAAAATAATTCGTTACAATCAAAAAGCTTGGTTTCATCTTGTAAGTTTAACATTAACAAGGCTGGATTTATCTTATTCGCAAGGGAACATTCAAAAGGTCTTTATATTTTGGAACGGAATTTAGCGAGCTACGAACTATTTAAAAATGCTCAAATATCG---CGTCCAATTATATTTCTTGTACATGGTTTCCGTTCAACTCCAAACGATACAATTTTGTATAACTTGGCCAGTGCTTTAATTAAACAAGATGACAGACTTGTAATCTCGATCGATTGGAAGAATGGTGCTTGCACTATTACTTATCCCAAAGCCGTTGAAAATACACGTCTCGTTGGCAAATCTATTGCTGAATTTACCAAGATATTGGTAAATAAATATAAAGTGCCGATGTCAAATATTCAAGCAATTGGACACAGTTTGGGCGCACATGTTGTTGGTTTTGCAGGAAAAAATGTTCAAAAGTTAAATTTAGGAAAGATTATCGGGCTTGACCCAGCTGGACCTCTATTTAGATGGAATGAATGTCCGAATAGAATTTGTAAAACGGACGCAGAATATGTTCAAATTCTACACACATCGGAAATAAAAGGAACAACGACACAACTTGGTACCGTTGATTTTTATATAAATTATGGAAAAAGTCAGCCTGGATGC---------GGTATTAACGAATCCTGTTCTCATGCAAGAGCCGTGGAATACTTAACTGAGTGCGTAAAACGTGAATGTTGTTTAATCGGAACGCCGTGGCCTAATTATTGGGTGAGACCTTTTTCGCAGTGCACAAAAGAAACTTGTGTGTGCGTTGGTTTAAATGCAAAGAAGTATGCAAATAGAGGCTCCTTTTATGTACCAGTTGAAGCCAATCCTCCCTATTGCCATACTGAGGGTTTAAAGCTT
>XM_014752922.1_Polistes_canadensis
ATGAATTTAATATATTCGATATTATTCATATGTGTGGTTGTA------AATAATTGTTACGCTGATGATTCGACGACATTT------AGAAATGGTACCTTGGATAGAGGCATGCCGGATTGTACTTTTAATGAGAAAGATATAGTATATGTT------TCAAGGGATAAGCGAGATGGTATTATTCTTAAGAAAGAAACTTTAACGAATTACGATCTGTTTAAAAAGTCTACAATATCA---AAACAAGTTGTATTTCTTATACATGGATTCCTTTCAACTGGGAATAATGAAAATTTCGTTGCAATGTCGAAAGCTTTGATACAAAAAGATGATTTTCTTGTAATTTCGGTCGACTGGAAGAAGGCTGCTTGCAATTTGGGTTATCCC---GCCGTTGGAAACACACGTCACGTTGGAAAATTTGTAGCTGATTTTACAAAACTACTTGTAGAAAAATATAAAGTGCTGATATCAAATATACGATTGATCGGGCATAGT---GGCGCGCATACTTCAGGTTTTGCGGGAAAAGAAGTTCAAAAGTTAAAATTAGGAAAAATTATCGGGCTTGATCCTGCTGGACCGTATTTTCTTACGAGTAAATGTCCGGACAGACTTTGCGAAACAGACGCAGAATATGTTCAAGTTATACATACATCAATCGTATTAGGAGTATATTATAATGTTGGTAGCGTTGATTTCTACGTGAATTATGGAAAAAATCAACCTGGTTGC------------AAGGAACCATCCTGCTCTCATACGAAAGCCGTGAAATACCTGACTGAGTGCATAAAACAAGAATGTTGTTTAATTGGAACACCATGGAAGAAATATTTCCCAAAACCAATTTCCCAGTGCAGAAGAGACACCTGTGTTTGCGTTGGATTGAATGCAAAAAGTTATCCTGCTAGAGGCGCATTTTATGCACCGGTTGAAGCCAATGCACCTTATTGCCATAACGAGGGGATTAAACTT
>XM_014752919.1_Polistes_canadensis
ATGATTTTACAATATTTGATATTATTTGCGTGTTTTATGGGA---CTGCATAATTGCTATGCAGATGATGATACGTCGTCCCATAAAAACAGTTTATCCCATCAAGTGATT---CCAAGTTGTTACTATGGTGTCAATATGCTTTCAATTATTCTTTTTACAAGGAAGGATAAAGATGGTATCAATCTTACGACCAAGAATTTAACGAGTTCTGGCATATTTAGAAAAGAAAAATTAGTA---CATCCAGTTGTAATCCTTATACATGGTTTTATTTCAAGTCCAAATAATTCTAATTATAAGAATTTGGCACACGTTTTGTTAGAAAAAGAGGATGTACATGTAATATCAATTGATTGGAAAAAGGGGGCTTGTGATCCTGGTTATCCTGAAGCCGCTAAAAATACGAAGGCGGTTGGCAAATATGTCGCTTATCTTACCAAGATACTCGTAGAAAATTATGAGGTGCCTATACAAAAAATACAAGTAATTGGACACAGTTTGGGCGCACACATTGCAGGTTTTGCAGGGAAAGAAATCCAAAAGTCAAATATAGGAAAGATTACTGGGCTTGATCCCGCTGGGCCCTTATTCTGGAACAAGAAATGTTCGGACAGACTCTGCAAAACAGATGCAGAATATGTTCAAATTCTACATACAACTACCTTCATCGGAACGGACATACGTTTAGGAAACATTGATTTCTATATAAATGCAGGACATACTCAACCCAATTGC---------AAACTTAATGTGATTTGCTCTCATTCTATAGCTGTGGAATACCTTACCGAGTGTATAAAATATAAATGTTGTTTAATTGGTATACCGTGGGATTATTATCACAAGATTCCTCTTTCAAAGTGCACAAATAAAACTTGCGTTTGTATTGGATTGAACACAAAGAATTATTCTATCGATGGCTCATTTTATGTACCAGTTGGAGCCAACTCTCCCTATTGCTATAACAAAGGCTTTAAGCTT
>XM_014745509.1_Polistes_canadensis
ATG---------------------------------------------TGGAGGTGTTTCAAACCTTATGGTTGTTTCTACATCGGTGCACCATGGTCA---GGAGAAAATCGTCCACCAACACGACCAGACAGTATCGATCCACATTATTTACTATACACACGTGATACTATACATATAGATTCTTACGAATTGAAGATCGATAATTTCGAAACAATTGAGAATGCACCCTTACGAATTGACAACAATTTTTATTTTGTAATTCATGGGTTTTTAGACAGCGGTGATAACACCTGGGTAATGAGAACGGTGAAAGAATTATTATTACGAGAAGATTGCAATGTTTTAATAGTAAATTGGATTGGCGGAGCTGGT---CCACCCTATGCACAAGCAGTTGCTAATACGAGATTGGTTGGCGCCATGTTAGCTCGATTAGCATCACAATTAATAAATATTGGTAAAATTTTACCTGCGAAGATGCACATGATTGGACACAGTCTTGGTGCTCATACAGCTGGTTACGCTGGTTACACATTA---AGATTACGTTTGGGAAGGATAACTGGCCTCGACCCAGCAGAACCACACTTTAGTAATACCTCGCCTATGGTAAGACTCGATCCAACCGACGCAATGTTCGTGACAGCAATTCACACCGATGGTGGCCTTGGTATTACGCAACCAGTTGGCCATATTGACTTCTATCCAAATGGTGGTCGCAATCAACCTGGTTGCAACGAGGGTGTACTCAATTCTATATGCAATCATATTCGTAGTTACGAGTACTTCGTCGAAAGCATCAACACTCGTTGCCCTTTCATAGCATCACCCTGTTCGTCA---TGGAAATTTCAAGAGGGTAAATGTTATTGTCCTAAATTTGGTTTGGATGCGCAACCAGGAAATTAT---------CATGCTTCTGTTTACTTTATGACAGGCTCGGATAAACCATTTTGTAAGGCACATTATCGAATAACA
>XM_014745508.1_Polistes_canadensis
ATGCTAAACGAAACTTTGTTAGTATTAACTTATACGGCCAATTATATGTGGAGGTGTTTCAAACCTTATGGTTGTTTCTACATCGGTGCACCATGGTCA---GGAGAAAATCGTCCACCAACACGACCAGACAGTATCGATCCACATTATTTACTATACACACGTGATACTATACATATAGATTCTTACGAATTGAAGATCGATAATTTCGAAACAATTGAGAATGCACCCTTACGAATTGACAACAATTTTTATTTTGTAATTCATGGGTTTTTAGACAGCGGTGATAACACCTGGGTAATGAGAACGGTGAAAGAATTATTATTACGAGAAGATTGCAATGTTTTAATAGTAAATTGGATTGGCGGAGCTGGT---CCACCCTATGCACAAGCAGTTGCTAATACGAGATTGGTTGGCGCCATGTTAGCTCGATTAGCATCACAATTAATAAATATTGGTAAAATTTTACCTGCGAAGATGCACATGATTGGACACAGTCTTGGTGCTCATACAGCTGGTTACGCTGGTTACACATTA---AGATTACGTTTGGGAAGGATAACTGGCCTCGACCCAGCAGAACCACACTTTAGTAATACCTCGCCTATGGTAAGACTCGATCCAACCGACGCAATGTTCGTGACAGCAATTCACACCGATGGTGGCCTTGGTATTACGCAACCAGTTGGCCATATTGACTTCTATCCAAATGGTGGTCGCAATCAACCTGGTTGCAACGAGGGTGTACTCAATTCTATATGCAATCATATTCGTAGTTACGAGTACTTCGTCGAAAGCATCAACACTCGTTGCCCTTTCATAGCATCACCCTGTTCGTCA---TGGAAATTTCAAGAGGGTAAATGTTATTGTCCTAAATTTGGTTTGGATGCGCAACCAGGAAATTAT---------CATGCTTCTGTTTACTTTATGACAGGCTCGGATAAACCATTTTGTAAGGCACATTATCGAATAACA
>XM_014745507.1_Polistes_canadensis
ATGGTCGCAGGAGTAATCATTTTGCTCCTGGTCGTTCTTTGCAACGAAACAAGATGTTACGACGAGTTAGGCTGTTTGAACATAACAAGAAGTTGGTATCATTTAATGTATAGACCACCTTTACCAAGAGAAGTCATCAACACAAGCTTCATCCTTTACACCAATGACAATCCAACTGTAGGT---CACGTATTGACGGTAGCCAAGGACAAAACAATCAAATATTCTAACTTCAATCCTAAACGAAAGACTAAGTTTATAATTCATGGTTTTATTGATACACCACTTAGCAGTTGGGTAAAGGAAATGAAAAACGAATTGTTAAAACACGGGGATTACAATGTAATTGTGGTGGATTGGGCTGGTGGTAGTCTA---CCTCTTTATACACAAGCTACAGCCAATACAAGATTAGTTGGCTTAGAAATAGCTCATCTGATCAAACACTTACAGACCAATTATAGATTGGAACCAAACGATGTTCATCTGATAGGTCACAGTCTTGGTGCTCATACAGCCGGTTATGCTGGTGAAAAATTA---CGTGGTAACGTTGGCAGAATAACAGGCTTGGATCCAGCGGAACCATATTTTCAAGGAATGCCAAGTCACATTCGTTTGGATTATACTGATGCCCAATTGGTCGACGTAATTCATACGGATTTAGGTTATGGGATGAGTCAAGCATGTGGACACCTGGACTTTTATCCAAATAATGGAAAGGAACAACCAGGTTGTACG------GATTTGAGTGAGACATGCAATCATATACGTGCCATAAAGCTCTTCACCGAGAGCATCAATTCGAAGTGTCAGTATATAGCTCATGAATGTTCGAGCTATAAGAGTTTCCTAAAGGGCGAGTGTGATAGTTTAAACTGTGCGATCATGGGTTATCACGCTGATGCTAGTCCAGCTGGATCTAAATTTTTTTTTAACACTGGCAAAGAAGATCCTTATTGCAGAAGACACTACAGGATAACG
>XM_014745506.1_Polistes_canadensis
ATGGTCGCAGGAGTAATCATTTTGCTCCTGGTCGTTCTTTGCAACGAAACAAGATGTTACGACGAGTTAGGCTGTTTGAACATAACAAGAAGTTGGTATCATTTAATGTATAGACCACCTTTACCAAGAGAAGTCATCAACACAAGCTTCATCCTTTACACCAATGACAATCCAACTGTAGGT---CACGTATTGACGGTAGCCAAGGACAAAACAATCAAATATTCTAACTTCAATCCTAAACGAAAGACTAAGTTTATAATTCATGGTTTTATTGATACACCACTTAGCAGTTGGGTAAAGGAAATGAAAAACGAATTGTTAAAACACGGGGATTACAATGTAATTGTGGTGGATTGGGCTGGTGGTAGTCTA---CCTCTTTATACACAAGCTACAGCCAATACAAGATTAGTTGGCTTAGAAATAGCTCATCTGATCAAACACTTACAGACCAATTATAGATTGGAACCAAACGATGTTCATCTGATAGGTCACAGTCTTGGTGCTCATACAGCCGGTTATGCTGGTGAAAAATTA---CGTGGTAACGTTGGCAGAATAACAGGCTTGGATCCAGCGGAACCATATTTTCAAGGAATGCCAAGTCACATTCGTTTGGATTATACTGATGCCCAATTGGTCGACGTAATTCATACGGATCCAGGTTATGGGATGAGTCAAGCATGTGGACACCTGGACTTTTATCCAAATAATGGAAAGGAACAACCAGGTTGTACG------GATTTGAGTGAGACATGCAATCATATACGTGCCATAAAGCTCTTCACCGAGAGCATCAATTCGAAGTGTCAGTATATAGCTCATGAATGTTCGAGCTATAAGAGTTTCCTAAAGGGCGAGTGTGATAGTTTAAACTGTGCGATCATGGGTTATCACGCTGATGCTAGTCCAGCTGGATCTAAATTTTTTTTTAACACTGGCAAAGAAGATCCTTATTGCAGAAGACACTACAGGATAACG
>XM_014749837.1_Polistes_canadensis
ATGCCGATAGAGGCATTTATCTTTGTACTGTGT---------GAAAGATATGACGGATATGGAGAAGATTGGATATTTATGCCAGATGGAAACGGTTTACCTGCAATATTAAAATACAGAAATATTCTCGATAACAAAAACATTTCTTATATTCTCTACACACGGTTTGGTCCAGAAAATGGT---ACAAAACTTATGATCAATGATACTGCAGGACTTCTCAATTCAGATTTTAAAGCATCACGAAAAACAAAGTTTATAACACATGGATGGAAATCCAGTTCAATGAGTTCCGGTTTTATAGATATGAAGGAAGCTTACTTGCAACATGACGATTATAATATAATTCTTGTCGACTGGGAACCTTTAGCAGCAAGTACTTTTTATCTTGGTCCTATGCAAAATACCGTTCGTGTAGGAAAGGATGCTGCTAATTTTATCGATTTTCTGGTCTCAGAAACTGATTTAAAAGCTGAAGATGTTCATTTCCTTGGACATTCTTTGGGTGCACATGTTGCCGGTAATGTTGGAAGTGCAATAACTTCTGGTAAATTAGGAAGAATTACTGGATTTGACCCAGCTTTGCCCGGATTCCATCTGTTTGCTTCTAAGACTCGTTTGGATTTAACTGATGCAACATTTGTTGATGTGATTCATTCTTGTGGTATTTTAGGATATCTGCAACCTGTAGGTAAAGTTGACTTTTATCCAAATGCAGGAACGGTTCAGCCAGGTTGTTGCGTCCCAGAAGTCATGGAAGCTTGCAGTCACGGACGATCTTATGTATACTTTACAGAAAGTATTAATTCGAAGACTGGACTTCCTGCTGTAAAATGTGAAAAT---TGGCGTTTTGTAAGTGGTGATTGTATAGATTCTGAGGCAGTTTTAATGGGAGAACACGTAGATAAATCTGCC---AGTGGATCTTATTTTCTTAGAACAAGATCTGAGTCGCCTTACGCATATATGCCAGAAATAACTAGT
>XM_014753672.1_Polistes_canadensis
ATG------GGAACTCCGTTTATATTTTTAGCAATTTTTTGTTATGAACCATATTACTTTTCTGACGATGATGGCATTCCACATTTCGTCGATGCTGATGAATATGTGTTAACCAATGAATTAGCAGCTAATTTATCGTCGGTTAAATTTTTACTCTATACACGACAAAATCCTACCAATGGT---TATGTTTTAAAATTGGGTGATTCGGAGAATCTTATTAATTCTAATTGGAATAGATCTAATCCTACGAGAATCGTCACACATGGCTGGCGCGGTGATGGCAATAGTAATTCCTGCGTAGAAATTCGTGATGCATTTTTAAAAGTAAACGATTATAATATTATCGTGATTGATTGGGGAGTTGTTGCAAAGAACATAATTTATAGTAAAGTCAAAGCATGTATACCTAACGTTGCCAAATACGTAGGTACATTTATAGATTATCTTAACTTTTTGGGCGAAATTGAACTTGATAAAACATTAATGATCGGTCACTCTTTGGGTGCACATCTTATCTCACTCTCAGCTAAACATACT------------GATGGTCAAGTACTGGGTCTTGATCCAGCAGGACCAGGTTACCATATTGGTGATCCAAATACAAGAATCGATAAATCTCATGCCAATTATGTACAAATAATTCATACAAATGGAAGATTAGGTTTAAAAGGTAATATTGGTTCGTCAGATTTCCATATGAACGGTGGAAAGTTACAACCTGGATGTAGTAAATGGGATATAATAGGAAGTTGTGCTCACGCAAGATCATATCAATATTTTGCCGAATCTATTGTAAATCGTCACGGTTTCCGAGCTACTCCCGTTACGTGCAAT---AAATCACCTTTT---------ACCTGTCCGAGCGTATACATGGGTGGACCTACTCTTGATCATTCTGCT---GAAGGAGCTTACATGCTGCCCACTGCCAGTAAACCTCCTTTTGCTTTAGGA---------------
>XM_014746729.1_Polistes_canadensis
ATGGTTGAATCTTACATTCTTTTAGCAACTGCCTTCATATCG------------------GCTTATGCGCATCCACAAAACACGCTGTTAAACGACGTAGAAACGGTCATCAAGTCGGTTTTTAAGGTACCAAGAGAACCAGCTACGTTTAATTTATATACCAGGGAAAATCCTTTCGGTGAG---GAACAATTATTCTTGAATAATACAGAAGTCCTTTATGCATCTCACTTTAACGAAAGTCGTCCAACCAAATTCATCGTTCATGGATTTAGCGATACTGGCAATGAAGTATGGATACGAGGACTGATAGACGCATATTTGTTACACGAAGATGTAAATGTAATAGTTGTTGGTTGGGGTATATTAGCAACAGAC---GTTTATCCAATAGCTGCAAATAACACACGCAAAGTTGGAGAATTCCTTGGTGATTTTCTCGAATTTCTTAACAGAGAATCAAATCTTGAGTATAAAGATGTTCATATCATCGGTCATAGTTTGGGTTCTCACGTGGCAGGTTTTGCTGGTGCTTGTCTC---GACGGTCGTATCGGTAGAATAACTGGTCTGGATCCTGCGAGTCCTTTGTTTGAAACGATTTCTCCAGAATTTCGATTGGATCCTACGGATGCACAATTTGTTGACGTTATTCACACAAGTCCAGCTTTTGGATTTTTAGCACCATTAGGTCATGCTGATTTTTATCCCAATAATGGAGAACCTCAACCTGGATGTTCTTTCTTACCAACGACCACCTATTGTAGTCATTCTCGTGCACATCAGTTTATGACGGAGAGCATTGGCAGTACTTCGGGATTTAAAGCAAGAACTTGTGAAAGT---TGGAAATATAAGGAAGGTCGTTGCTACAATCCG---ATCGTCTTAATGGGAGAATACGCATCCGCACACACATCACGAGGAAAATTCTACTTGTCCACTAACAATGAACCACCGTTCGCAATAGAA---------------
>XM_014759005.1_Polistes_canadensis
ATGTACATCCTGACTGGCTTTGCGTTCTTTTGCGTCGTTACTAGCGAATTACATGTTTTCGATGATCTTAATTTGGTATCCCTTGCATCGAAAATGTCTCTCGAGGACGAAGACGAAGAAACTTTAAAGGATCATAATCGCGTTTTTTTCTATCTTTACACTAGGAATAATTATAAACATCCC---GATGGAATTTCCATTAACAATCAGGAATCACTGAAGAAAAGTGACATCAATTTCGATAGACCAACTCGTATAATTACTCATGGATGGATAAATTCTCGTAATAGCAGGGCATGCACATTGGTTCGAGATGCATATTTAAATCATGACGATTACAACATTATTGTAATCGATTGGAGCAAGATCTCTGCTAGG---GGATATGTCTGGGCTAGTAACCGTGTGAAGATGGTTGGTCAATATGTCGCCACTATGTTGGATTTTCTTGAAAAAGAA---GGTTTGAATTTGTCAACGACTACTCTTATTGGTCACTCTCTTGGAGCTCACGTAGTTGGCTTGGCTGCTTATTATGCA---AAGAACACTGTTAATAGTGTCATTGGTTTGGACCCGGCACTACCAGGGTTCACTTCAGCTAATCCAGGCTCTCGTATCTCACAAAGTGATGCTGATTATGTCGAGATTATTCACACAAATGGTTTACTTGGTTATTTGAGGCCCATTGGAGATGCTGATTTCTTTCCAAACGGGGGTATGAGACAAGCAGGCTGC---ATAATTGACGTAATTGGCGCATGTTCGCATTCACGTGCTTTTGAATTTTTTGCCGAATCAATCAACAGCAAAATAGGATTTCATGCGAAGGAATGTGATTCCTACTTTAACTACAAACTTGGAATTTGTACAAAACTATCGACGATCATGGGAGAACATAAGAAATTTTTGAAAACA---AGAGGAAAGTTTTTCCTTGATACTCGTTCGTCTCCACCATACGCTATAGGTGAAATATTCAAACCG
>XM_014748300.1_Polistes_canadensis
ATGTCTTTCCTGTTCTTATTTCTTTTCTTTGCA---------CTTTCAGATATTCTCGTTAATCCAATGGGTACAATTCAAGATGATCGATCAATTATAAATAACATTTTCGATCCGAACTTAATA------TCCGAAGATGTTACATTTGAGCTCTATACGAAGAACAATCCTGAAAATGCA---TTTTTATTAAAAATAGATGATGCAACAGGGCTAAGAGAATCTTCGTTTGATTCTGACAATCCTACAAAGATACTCATTCATGGGTGGACTGACAGTACTAATACTTATTGGTTGCAAGATTTTAGACAAAATTACTTAATAGTGGGTAATTATAATGTTATTAGTGTCAACTGGTTCCCAGCATCATTGAAA---GAGTACTGGATTGCTGCTAAATTAACTCGCCAGGTCGGCAAATACATAGCAAAAATGTTGGATTTTCTTGTCTCACAAGCTGGTCTCTCCTTGAACGATGTGCATATATTAGGACATAGTTTAGGAGCTCACGTTGCTGGATTTGCTGGGATGGAAGTA---TCTGGAACAATTGGAAGAATAACTGGAATGGATCCAGCCCGACCAGGTTTCGAATCTTCGAGTTTAAGAATTCGTTTGGATTCTAGAGATGCCAAATTTGTGGATATCATACACACTTGTGGAACGCTTGGTTTCATCAGATCAATTGGTCATGCTGATTTCTATCCGAATGGAGGAACAAGGCAGCCTGGATGT---CCAATTTTCTCAGCTCAATACTGTAGTCATGCTAGAGCTCACGATCTGATGGGCGAATCTATTATTAATCCGTTAGCTTTCGGTACTTTTCAATGCAATAGT---TGGGAATTCAAAGGAAAAAAATGCAATAATTCGACCATGGTATTTATGGGGGAAAATGTTAACTGGAATGCT---CGTGGTTCATTTTTCTTGGAAACCAATGCACAACCACCGTTTGGT------AAAGGTGTTATT---
>XM_014757966.1_Polistes_canadensis
ATGCGACTCGGATACAGTCGCGAAGAATTGAAA------------GGAAAAATTTGTTATGATCTAGTCGGGTGCTTCGCCGATCCACCGGCGGCCCACTTATCTTTCAAAAGACCTCCCGAGCATCCAAACGTTATTAAAACCAAATTCCTATTATATACCAGAAGCAATCGGGAAAATCCAAAGATTGTTACGTATGCAGATCAATCCGAATCATTGTTACAATCTCGATTGAATGTATCGAAGCAACTGAAAGTTATAATACACGGCTTCAAAGGTAGCGGTAACGATAATAGTTTGATTCGCGGGATCAATGCTCTTCTCGATCTGGAGGATGTAAATATATTGATTCCGGATTGGACAAGAGGAGCAGGCACA---ACTTATGCGGCTGCAGTCGCTAATACCGAATTGGTTGGCCGACAACTTGCCCTTGTC------CTTCTGGATGCCTTCTTGGGGACCGATCCGATGGACGTACACCTTACGGGTTTTAGCTTGGGAGCTCACGTAGCAGGATGCGCTTCTGAAATGTTGAAAAAATGGGGCCTTGCTCGTATTACCGGCCTCGATCCGGCTTCGCCATTTTTTCGAAATCATTTCAAATCGAGAAAGCTCGACGCTAGCGACGCTTATCTCGTTGATATTATTCATACGGATGATGGATTTGGTCTTCTCAAACCTATCGGACACATTGACATTTTTCCTAATGGCGGTAAAGAACAACCAGGATGTTCCGACGTTCAAAATTCTGTCGTCTGCAGTCACTTAAGGGCCTGGCAACTTTACCTAGAAAGCATATTGACGAAATGCAAATTTATAGCATGGCCCTGCCCTCACGGAATCTCATATACAAGAGGAACTTGTTCTACTGTTTGGTCTCAAGAAATGGGATACAGAGCAAATCATGGCTCA---TTGGGAACTTACTTTTTACCTACCAGAAGTGGACCACCCTTTTGTGGAGAACCGTTCAGAGCTACT
>XM_014753650.1_Polistes_canadensis
ATG------GGAACTCCGTTCGTATTCTTAGCATTTTTTTGTACGCTGTCACTGTACTTTGCCATAATTGATGGTATTCCTACTACCATTGCTGGTAAATCC---ATACCAAGCAATGACTTGATTGAAGTATTATCGAGGGTTAAATTTCTACTATATACACAAAAAGATCCCAAAGGT------TATAATTTAAAATTTCTCGACGCGCAAAATCTTTCTAACTCCACGTGGAATTCAACTAAACATACAAAATTCATTACACATGGCTGGCTCGATAATGGTTACAGTACACCTTGCGCAAAAATTCGTAATGCCTTTCTAACAGCAGGCGATTTCAATGTCATCGTAATTGATTGGGAACCTATCGCAACTGAT---TTTTACTTTAAAGCTAAAGCAAGTATACCTGGCGTTGCCAAATATGTGGCTAAATTTTTAAATTTTATTAATGCTATTGGCGGACTTGATTTTGATGAAACATTATTGGTTGGTCACGGTTTGGGTGCACATCTTATCTCACTCTCAGCAAAATATGCT---GACGGTAAAATTGGACAAGTACTTGGTCTTGATCCTGTTAGACGAGGTTACAGCGATGCTGATGAGAATACAAGAATCGATAAATCTCATGCTGAATACGTACAAGTAATTCATACTAGTGGAAAATTAGGCTTAGATGGTAATTTTGGTACATCAGATTTCATTGTGAATGGTGGAAAGTCACAACCTGGATGTGGTTATTTAGATATATTCGGAGATTGTGCTCATGCACAATCATATGAATATTATGCCGAATCCATTTTAAATGCTAATGGTTTCAAAGGTACTAGATGCAGTGAA---------------TTTACTTCCTGT------CTTACTGCAAACATGGGTGGACCTACTCTCGATACATCTGCT---GTTGGAGTTTACGAAGTTACTACTGCTAGTACTCCTCCTTACGCTTTAGGA---------------
>XM_014756737.1_Polistes_canadensis
ATGAATTTCGAGATATATCTTTTTTTTCTCGTCATCATCTGCCATCAACATAACGTAAGCGCACAGAATAAAACCCTGAAGGATCTCTTCAACAGTACATCGTGCGCTAAGCCACCAGAGTGTCCA------CATCCTCAAATTGAATTTTATTTGTACACGAGAGACACGCAAAAAAATCCT---TTACTCTTGGACGTCCGAAGCTTCGACTCGCTCTACTATTCCAGATTCAACAAATCAAATCCAACGAAAATCATTATTCACGGCTTTGGTGGCGGTAGAAACTTGGCACCTAGTACGGATTTAAGACGTGCATATTTCAGTCGAGGCAATTACAATATCGTTATTGTCGATTACGGCACGTTGGTACGCGAGCCTTGTCTCTCTCAGATACAATGGGGACCGGATTTTTGTTCGCGATGTATCGCGCAATTGGTTAGGTACTTGAGGGATCATCGAGGCACAAGGGTGGACAATATTCATGTTCTTGGATATAGCGTTGGTGCTCATATCGCTGGACTGATAGCCAATTATTTGCCTGAGGATAAACTCGGCAGAATAACGGGCCTAGACCCGACGATATTTTTCTACATGAACGGCAATCGTTCGATGGATTTAGACGAGACAGATGCCCATTTCGTCGACGTTATACATACCGGCGGAATTTTAGGCCAATGGGGGCCGAACGGGCACGCGGATTTTTATGTCAATGGCGGATCGAGCCAACCCGGATGCGCGACCTCTTCTCTACTCCAAACTTGCGACCACACCAAAGTAACGCCTTATTACATAGAATCGATCACGACGAAAAAAGGATTTTGGGCAGCACCCTGCGGCAATCTTTTCTCTTATCTGATCGGCTGGTGCCCGTTGGAGAACTACATTCTCATGGGAGAGGACGCCCCACATACAGCA---CGAGGCATCTTCTATCTGTCAACAAACGCACACAGACCGTACGCCCGAGGACTTCCCGTAAAAAAG
>XM_014761410.1_Polistes_canadensis
------------------TTTATTTTTATTGGAATTATATCGGAAGCAATACAAAACGGTGAATTGAATAATTATATAAAAGAAAATTGTACTTGGAGACATGGACACGATAGAGATTCTTGCCCG------GATCCGGAAATTCGTGTTTATTTGTATACCCCAGGAAATCCTAGAAGAGAA------------CTCGATTCAAGGGAATCCGATTGGCTTAGACACGATTACGAACCTACAAGGGAAAATATTATTCTTATTCACGGATATGCAGGTGGCGATAATACATTACCAATCTCAGTGTTACGAGATGCCTATTTGAGGAACGGTAGTTACAATATTTTCTTAGTAGATTGGGGAGCATTATCTGCAGCTCCCTGTTATCCAGCAGCAGTATCTAATCTTCGTCCAGTAGCTCGTTGTTTATCGAGAACACTGACGATTTTAAGAAAT---CTTGGTTTACCAATTCAACGGACAACCTGCGTGGGACATTCTTTAGGAGCTCATATATGTGGTATCATGGCTAATTATCTT------------CTCTTTCGAATTATTGGCTTGGACCCAGCCAAACCACTGATTCGTTCAGGCCTA---GTAAATAAATTGGACAGCGGTGATGCCGATTTCGTTGCAATTATACACACAAATGGTTTTTACGGTGAATCTAATCGTTTGGGTCACGCTGATTTCTGTGTTAACGGTGGCAAAATTCAACCCTTTTGCGAGGGTAAAGAAAACGATAACCTTTGCAGTCATGTTTGGTCCGTTTGTTTTATGGCACATAGTATTGACAATGGTAGAAATATAATAGCAGAATCATGCTCGCGT------AGATGTCCTTTTGGTCCGAAAAAAGCTGGCGTTTATGTTACTATGGGACAACATACACCTAACGATGTT---AGAGGATCGTTTTGTTTCAATAATTCATTACAA---CCTTATTGTAATGGTCATGGGGATGATAGA
>XM_014761411.1_Polistes_canadensis
ATGATCGCAATAATAGGATTTATTTTTATTGGAATTATATCGGAAGCAATACAAAACGGTGAATTGAATAATTATATAAAAGAAAATTGTACTTGGAGACATGGACACGATAGAGATTCTTGCCCG------GATCCGGAAATTCGTGTTTATTTGTATACCCCAGGAAATCCTAGAAGAGAA------------CTCGATTCAAGGGAATCCGATTGGCTTAGACACGATTACGAACCTACAAGGGAAAATATTATTCTTATTCACGGATATGCAGGTGGCGATAATACATTACCAATCTCAGTGTTACGAGATGCCTATTTGAGGAACGGTAGTTACAATATTTTCTTAGTAGATTGGGGAGCATTATCTGCAGCTCCCTGTTATCCAGCAGCAGTATCTAATCTTCGTCCAGTAGCTCGTTGTTTATCGAGAACACTGACGATTTTAAGAAAT---CTTGGTTTACCAATTCAACGGACAACCTGCGTGGGACATTCTTTAGGAGCTCATATATGTGGTATCATGGCTAATTATCTT------------CTCTTTCGAATTATTGGCTTGGACCCAGCCAAACCACTGATTCGTTCAGGCCTA---GTAAATAAATTGGACAGCGGTGATGCCGATTTCGTTGCAATTATACACACAAATGGTTTTTACGGTGAATCTAATCGTTTGGGTCACGCTGATTTCTGTGTTAACGGTGGCAAAATTCAACCCTTTTGCGAGGGTAAAGAAAACGATAACCTTTGCAGTCATGTTTGGTCCGTTTGTTTTATGGCACATAGTATTGACAATGGTAGAAATATAATAGCAGAATCATGCTCGCGT------AGATGTCCTTTTGGTCCGAAAAAAGCTGGCGTTTATGTTACTATGGGACAACATACACCTAACGATGTT---AGAGGATCGTTTTGTTTCAATAATTCATTACAA---CCTTATTGTAATGGTCATGGGGATGATAGA
>XM_015331629.1_Polistes_dominula
ATGAATTTCAAATATTTAATATTATTTATATGTTTTCTAGGA---TTACATAATTGCTACGCAACAGATTACTCGACGTTA---GAAAAAAATGTTACGTTAGTAGTCGTATTTCCTGATTGTACTTTTGATGAAAATGATATTTTCTTCTTCGTCTATACACGTCAACGACGAGATAGTATTATTCTTACGGAAAGGAACTTGACGACTTTCGATCTATTTAAAAAGACACAAATTACG---CAAAAAATTGTATTTATTACACATGGTTTTCTTTCATCTGGAGATAATAAGAATTTCAAAGCAATGGCAATAGCTTTGATAGACAAAGATGATTTTCTTGTATTCTCGACCGATTGGAGAAAGGGTGCTTGCAATGCTGGTTATTCTACAGCTGTTCAAAATACACGTCATGTTGGAAGATATATCGCTCGATTTACCCGGAAACTCGTACAAGATTATAAAGTGCCGATGTCGAATATACGATTGATCGGACATAGTTTGGGTGCACATACTTCAGGTTTTGCTGGAAAAGAAGTTCAAAATTTAAAATTAGGAAAAATAATCGGTCTTGATCCTGCTGGGCCATCTTTTAGAACGAAACAGTGTTCAGATAGATTGTGCGAAACAGACGCAGAATATGTTCAAGTTTTTCATACGTCAGCTGTATTAGGAAAATATTCGGAGATTGGTACCGTTGATTTTTATATGAATTATGGAAGTCATCAACCCGGTTGC---------CTTCTTAATCCATCCTGTTCTCATACGAAAGCCGTGAAATACCTGACTGAGTGCATAAAACGTGAATGCTGTTTAATTGGAAGACCATGGGAGAGTAATTGGGGGGAACCTCTTAGTGATTGCAAAAGGAATACCTGTGTTTGCGTTGGACTAAACGCAAAAACTTATCCTGCTAAAGGCAAATTTTATGTACAGGTTGAAGAAAAAGAACCTTATTGCCATAACGAGGGCATTACACTG
>XM_015331630.1_Polistes_dominula
ATGAATTTA---CATTTGATATTATTTGTATATTTTGTGGGAGTGTTGCACCATTCCTATATTATTTTAGATCATTCGACGTTGGAAAGGGGCATAATTTCT---------------GACTGTATTTTTAATGAAGAAGATGTTTTGCTTCACGTCTACACAAGGGATAATGAAGACTGCATTATTCTTACGAAATGGAATTTAACGAGTTACGAACTATTTAATAAACCTGAAATATCA---CATCAAGTTGTATTTCTTATACATGGTTTTATTTCAAGCATGAGTGATAAGAACTTTGTGAAAATGGCAAAAGCTTTGATAGAAAAAGATGACTTTGTTGTAATCGGGATCGATTGGAAGAAGGGCGCTTGCAACGTTGGTTATCCTCAAGCCGCCAAAAATACACGTCTCGTTGGTAAATATATATCTGATGTTACTGAGATACTCGTAGAAAAGAATAAAGTGCCAATGTCAAATATACGATTGATTGGGCACAGTTTGGGTGCACAAATTGCAGGTTTTGCAGGAAAACAAGTTCAAAAGTTAAATTTAGGAAAGATAGTTGGACTTGATCCTGCTGGACCTTCTTTTAGGACGAATGAAATTCCGGATAGACTTTGCGATACAGACGCAGAATATGTTCAAGTATTGCATACATCGAGCATGTACGGAACGTACACAGAACTTGGTAGCGTTGATTTCTATGTGAATTTTGGAAAAAGTCAACCTAATTGT---------ATGAGAGAACAAGTCTGTTCTCATTTGGAAGCCGTGTTATATTTTACCCAATGTATCAAACACGATTGTTGTTTAATTGGGACACCATGGACTAGTTATAGGCCGCAACCACTTTCTCAATGCACAAATGAAACTTGCGTTTGCGTGGGTTTGAATGCAAATAATTATCCTGCTAGAGGCTCATTTTATGTGCAAACTGCATTTTTCTCTCCATTTTGTTATAAAATAGGTCTTAAAATT
>XM_015331633.1_Polistes_dominula
ATGAATTTAAAATACTTGATATTGTTAATATGTTTTGTACAAGTGCTACATTATTGCAACGCAGCTGATAATTCATCGTTCGTAGAATCGGAAAGGTTGATT------------CCAAACTGTAAATTTAGCGTTGACAATGTAGGATTTATTTTATACACAAGGGAAAATCCAAAAGGCGTTTATGTCAAGGAAAAGAATTTAACGAGCTACGATCCATTTAATAAAGCTCGACTATCG---CGTCCAGTTATATTTATTATACATGGTTTCCTTTCAGCTCCAAATGATACAATTTTGAAAAATTTGGCTAAAGCTTTAATAGAAAAAAATGATTTTCTTGTACTTTCGCTCGATTGGAAAAAGGGTGCTTGCGATGTTGCTTATCCCAAAGCCGTTGAAAATACTCGTAGCGCTGGCAAATATGTTGCTGAATTTACCAAGATGTTGGTAGAGAAATATAAAGTATCGATGTCAAATATACGAATAATTGGACACAGTTTGGGCGCACACGTTTCTGGTTTTGCTGGAAAATACGTTCAAAAGATTCATTTAGGAAAGATTATTGGGCTTGATCCAGCTGGACCTCTCTTTAGATGGAACAAATGTCCGAATAGAATTTGTGAAACGGACGCAGAATATGTTCAAATTTTACACACATCAAAATTAAAAGGAACTACGACACGACTTGGTACCATTGATTTTTATATAAATTATGGAAGAGATCAGCCTGGATGTGGT------ATTTTAAACGAATCTTGTTCTCATGCAAGAGCCGTGGAATACTTTACTGAGTGTGTAAAACATCAATGTTGTTTAATTGGAACGCCCTGGAATAATTATTGGGTAAAGCCTTTTTCGCAGTGTACAAAAAAAACTTGCGTATGCGTTGGTTTAAATGCAAAGAAATATGCAAGTAGAGGATCATTTTATGTACCAGTTGAAGCCAATCCTCCCTATTGCCATACTGAGGGTTTGAAGCTT
>XM_015331698.1_Polistes_dominula
ATGATTTTACAATATTTCATATTATTAGCGTGTTTTACGGGA---TTGCATAATTGTTATGCAGATGATGATAAATCGTCCCATAATAACAATTTATCCCATCAAGTAATT---CCAGATTGTTACTTTGGTGTCGATACGCTTTCGTTTATTCTTTTTACAAGGAAGGATAAAGATGGTATCAATCTTACGATCAAGAATCTAACGAGTTCCCACATATTTAGAAAAGATGAACTAATA---CATCCAGTTATAATCCTTATACATGGTTTTATTTCATCTGCAAATAATTCTAATTACGAGGATTTGGCAAATGTTTTGTTAGAAAAAGAGGATTTAATTGTAATATCAGTCGATTGGAAAGAGGGTGCTTGTAATGCTGGTTATTTTAAGGCTGTTAAAAATACGCGAGCAGTTGGCCAATATGTCGCTAATTTTACCAAGATTCTCGTAGATAATTATGAGGTGCCTATGAAAAAAATTCAAATAATTGGACACAGCTTAGGCGCACACATTGCAGGTTTTGCAGGGAAAGAAGTTCAAAAGTTAAATATGGGAAAAATTACTGGGCTTGATCCCGCTGGGCCCGCATTCGCGGACAAGGATTGTTCGAACAGACTCTGCAAAACAGATGCAGAATATGTTCAAGTTCTACATACAACTACTTTAATCGGATCGGACAAACGCTTTGGAAACATTGATTTCTATATAAATAAGGGATATTTGCAACCCAGTTGCCTTAACTTAATTAAAGATGCCACCTGTTCTCATTCTAGAGCTGTAGAATACCTTACCAATTGCCTAAAATATAAATGTTGTTTGGTTGGCATACCGTGGGATTATTCCAACAGGATACCTCTTTCAAAGTGCACCAAAAAGACTTGTGTTTGTATTGCATTGAACACAGAGAATTATCCTGCCGATGGTTCATTTTATGTACCAGTTAAGGCCAAATATCCCTATTGCTATAACAAAGGCATTAAGTTT
>XM_015318804.1_Polistes_dominula
ATG---------------------------------------------TGGAGGTGTTACAAACCATATGGTTGTTTTTACATTGGTGCACCATGGTCA---GGTGAAAATCGTCCACCAATAAGACCAGACAGTATTAATCCACATTATTTACTATACACACGTGACACCATAAATACAGATTCTTATGAATTGAAAATTGATAATTCTGAAACAATCAAGAATGCACCCTTAAAAAATGATAGCAATTTTTATTTTGTAATTCATGGGTTCTTAGACAGCGGTGATAACACCTGGGTAATGAGGACATTAAAAGAATTATTATTACGAGAAGATTGTAACGTTTTAATAGTAAATTGGATTGGAGGAGCTGGT---CCGCCATATGCACAAGCAGTTGCTAATACAAGATTGGTTGGCGCCATGTTGGCTCGTTTAGCAGCACAATTAATAAGTATTGGTAATATTTTACCATCAAAGATGCATATGATTGGTCATAGTCTTGGTGCTCATACAGCTGGTTATGCTGGTTATACATTA---AGATCACGTTTGGGAAGGATAACTGGCCTCGACCCAGCAGAACCACACTTTAGCAACACTTCACCTATGGTAAGACTCGATCCAACCGACGCAATGTTCGTGACAGCAATTCACACCGATGGTGGCCTTGGTATTACACAACCAGTTGGACATATTGACTTCTATCCAAATGGTGGTCGCAATCAACCTGGTTGCAACGAGGGTGTACTCAATTCTATATGTAATCATATTCGTAGTTACGAATATTTCATCGAAAGTATCAACAGTCATTGCCCTTTCATAGCAGCACCCTGTTCGTCA---TGGCATTTTCAAGAGGGTAAATGTTATTGTCCAAGGTTTGGTTTGGATGCACAACCTGGAAATTAT---------CATGCTTCCGTTTACTTCATGACAGGATCAGATAAACCATTTTGTAAGGCACATTATCGAATAACA
>XM_015318803.1_Polistes_dominula
ATGCTAAACGAAACATTATTAGTATTAACATATACAGCCAATTATATGTGGAGGTGTTACAAACCATATGGTTGTTTTTACATTGGTGCACCATGGTCA---GGTGAAAATCGTCCACCAATAAGACCAGACAGTATTAATCCACATTATTTACTATACACACGTGACACCATAAATACAGATTCTTATGAATTGAAAATTGATAATTCTGAAACAATCAAGAATGCACCCTTAAAAAATGATAGCAATTTTTATTTTGTAATTCATGGGTTCTTAGACAGCGGTGATAACACCTGGGTAATGAGGACATTAAAAGAATTATTATTACGAGAAGATTGTAACGTTTTAATAGTAAATTGGATTGGAGGAGCTGGT---CCGCCATATGCACAAGCAGTTGCTAATACAAGATTGGTTGGCGCCATGTTGGCTCGTTTAGCAGCACAATTAATAAGTATTGGTAATATTTTACCATCAAAGATGCATATGATTGGTCATAGTCTTGGTGCTCATACAGCTGGTTATGCTGGTTATACATTA---AGATCACGTTTGGGAAGGATAACTGGCCTCGACCCAGCAGAACCACACTTTAGCAACACTTCACCTATGGTAAGACTCGATCCAACCGACGCAATGTTCGTGACAGCAATTCACACCGATGGTGGCCTTGGTATTACACAACCAGTTGGACATATTGACTTCTATCCAAATGGTGGTCGCAATCAACCTGGTTGCAACGAGGGTGTACTCAATTCTATATGTAATCATATTCGTAGTTACGAATATTTCATCGAAAGTATCAACAGTCATTGCCCTTTCATAGCAGCACCCTGTTCGTCA---TGGCATTTTCAAGAGGGTAAATGTTATTGTCCAAGGTTTGGTTTGGATGCACAACCTGGAAATTAT---------CATGCTTCCGTTTACTTCATGACAGGATCAGATAAACCATTTTGTAAGGCACATTATCGAATAACA
>XM_015318754.1_Polistes_dominula
ATGGTCGCAGGAGTGATCATTTTACTCCTGGTCGTTCTTTGCAACGAAACAAGGTGTTACGACGAATTAGGATGTTTAAACATAACAAGAAATTGGTATCATTTGATATATAGACCACCTTTACCAAGAGAAGTCATCAACACAAGTTTCATCCTTTACACCAATGACAATCCAACTGTGGGA---CACGTATTGACTGTAGCCAAGGACAAAACAATCAAATATTCTAATTTTAATCCTAAACGAAAGACTAAGTTTATAATCCATGGTTTTATTGACACACCACTTAGCAGTTGGATAAAGGAAATGAAGAACGAATTATTAAAACACGGTGATTACAATGTAATTGTGGTTGATTGGGCAGGTGGTAGTTTA---CCTCTTTATACTCAAGCTACAGCCAATACCAGATTAGTTGGTTTAGAAATAGCTAATCTGATCAAACACTTACAGACCAATTATAGATTGGAACCAAACGATGTTCATCTGATAGGTCACAGTCTTGGTGCACATACTGCTGGTTATGCTGGTGAAAAATTA---CGTGGTAACGTTGGACGAATAACAGGATTGGATCCAGCTGAACCATATTTTCAAGGAATGCCAAGTCACATACGTTTGGATTATACTGATGCCCAATTGGTCGACGTAATTCATACAGATTTAGGTTATGGGATGAGTCAAGCATGTGGACACCTGGATTTTTATCCAAACAATGGAAAGGAACAACCAGGTTGTGATTTGACTGAGACAACACCATTGTGCAATCATATACGTTCCATAAAGCTCTTCACCGAGAGCATCAATTCGAAGTGTCAGTATATAGCACATGAATGTTCGAGCTATACAAAGTTCTTAAAGGGCGAGTGTGATAGTATGAGTTGTGCGATCATGGGTTATCACGCTGATGCTAGTCCAGCTGGATCTAAATTTTTTTTCAACACTGGCAAAGAAGATCCTTATTGTAGAAGACACTACAGGATAACG
>AY566647.1_Polistes_dominula
---------------------------------------------------------------GCTGATGATTTGACCACCCTGAGAAATGGTACCTTGGACAGAGGCATCACTCCGGATTGTACTTTTAATGAGAAAGATATTGAGCTACACGTTTACTCAAGGGATAAACGAAATGGTATTATTCTTAAGAAAGAAATTTTAAAGAATTACGATCTGTTTCAAAAATCTCAAATATCA---CATCAAATTGCAATTCTTATACATGGTTTCCTTTCAACTGGGAATAACGAAAATTTCGATGCAATGGCGAAAGCTTTGATAGAAATAGATAATTTTCTTGTAATTTCGGTCGACTGGAAGAAGGGTGCTTGCAATTTGGGTTACTCCCAAGCCGTTGGAAACACACGTCACGTTGGAAAATATGTAGCTGATTTTACAAAATTATTAGTAGAACAATATAAAGTGCCGATGTCGAATATACGATTGATCGGCCATAGTTTGGGTGCGCATACTTCAGGTTTTGCAGGAAAAGAAGTTCAAAGGTTAAAATTAGGAAAAATAATCGGGCTTGATCCTGCTGGACCGTCTTTTCTAACGAGTAAATGTCCAGATAGATTGTGCGAAACAGACGCAGAATATGTTCAAGCTATACATACATCAGCCATATTAGGAGTATATTATAACGTTGGTAGCGTTGATTTTTACGTGAATTATGGAAAAAGTCAACCTGGTTGC------------AGCGAACCATCCTGTTCTCATACGAAAGCCGTGAAATACCTGACTGAGTGTATAAAACGTGAATGTTGTTTAATTGGAACACCATGGAAGAGTTATTTTCCAAAACCAATTTCTCAGTGCAAAAGAGACACCTGTGTTTGCGTTGGACTGAACGCTCAAAGTTATCCTGCTAAAGGCTCATTTTATGTACCTGTTGATAAAGATGCACCTTATTGCCATAACGAAGGCATTAAACTG
>XM_015318753.1_Polistes_dominula
ATGGTCGCAGGAGTGATCATTTTACTCCTGGTCGTTCTTTGCAACGAAACAAGGTGTTACGACGAATTAGGATGTTTAAACATAACAAGAAATTGGTATCATTTGATATATAGACCACCTTTACCAAGAGAAGTCATCAACACAAGTTTCATCCTTTACACCAATGACAATCCAACTGTGGGA---CACGTATTGACTGTAGCCAAGGACAAAACAATCAAATATTCTAATTTTAATCCTAAACGAAAGACTAAGTTTATAATCCATGGTTTTATTGACACACCACTTAGCAGTTGGATAAAGGAAATGAAGAACGAATTATTAAAACACGGTGATTACAATGTAATTGTGGTTGATTGGGCAGGTGGTAGTTTA---CCTCTTTATACTCAAGCTACAGCCAATACCAGATTAGTTGGTTTAGAAATAGCTAATCTGATCAAACACTTACAGACCAATTATAGATTGGAACCAAACGATGTTCATCTGATAGGTCACAGTCTTGGTGCACATACTGCTGGTTATGCTGGTGAAAAATTA---CGTGGTAACGTTGGACGAATAACAGGATTGGATCCAGCTGAACCATATTTTCAAGGAATGCCAAGTCACATACGTTTGGATTATACTGATGCCCAATTGGTCGACGTAATTCATACAGATCCAGGTTATGGGATGAGTCAAGCATGTGGACACCTGGATTTTTATCCAAACAATGGAAAGGAACAACCAGGTTGTGATTTGACTGAGACAACACCATTGTGCAATCATATACGTTCCATAAAGCTCTTCACCGAGAGCATCAATTCGAAGTGTCAGTATATAGCACATGAATGTTCGAGCTATACAAAGTTCTTAAAGGGCGAGTGTGATAGTATGAGTTGTGCGATCATGGGTTATCACGCTGATGCTAGTCCAGCTGGATCTAAATTTTTTTTCAACACTGGCAAAGAAGATCCTTATTGTAGAAGACACTACAGGATAACG
>XM_015318756.1_Polistes_dominula
ATGGTCGCAGGAGTGATCATTTTACTCCTGGTCGTTCTTTGCAACGAAACAAGGTGTTACGACGAATTAGGATGTTTAAACATAACAAGAAATTGGTATCATTTGATATATAGACCACCTTTACCAAGAGAAGTCATCAACACAAGTTTCATCCTTTACACCAATGACAATCCAACTGTGGGA---CACGTATTGACTGTAGCCAAGGACAAAACAATCAAATATTCTAATTTTAATCCTAAACGAAAGACTAAGTTTATAATCCATGGTTTTATTGACACACCACTTAGCAGTTGGATAAAGGAAATGAAGAACGAATTATTAAAACACGGTGATTACAATGTAATTGTGGTTGATTGGGCAGGTGGTAGTTTA---CCTCTTTATACTCAAGCTACAGCCAATACCAGATTAGTTGGTTTAGAAATAGCTAATCTGATCAAACACTTACAGACCAATTATAGATTGGAACCAAACGATGTTCATCTGATAGGTCACAGTCTTGGTGCACATACTGCTGGTTATGCTGGTGAAAAATTA---CGTGGTAACGTTGGACGAATAACAGGATTGGATCCAGCTGAACCATATTTTCAAGGAATGCCAAGTCACATACGTTTGGATTATACTGATGCCCAATTGGTCGACGTAATTCATACAGATCCAGGTTATGGGATGAGTCAAGCATGTGGACACCTGGATTTTTATCCAAACAATGGAAAGGAACAACCAGGTTGTGATTTGACTGAGACAACACCATTGTGCAATCATATACGTTCCATAAAGCTCTTCACCGAGAGCATCAATTCGAAGTGTCAGTATATAGCACATGAATGTTCGAGCTATACAAAGTTCTTAAAGGGCGAGTGTGATAGTATGAGTTGTGCGATCATGGGTTATCACGCTGATGCTAGTCCAGCTGGATCTAAATTTTTTTTCAACACTGGCAAAGAAGATCCTTATTGTAGAAGACACTACAGGATAACG
>XM_015318755.1_Polistes_dominula
ATGGTCGCAGGAGTGATCATTTTACTCCTGGTCGTTCTTTGCAACGAAACAAGGTGTTACGACGAATTAGGATGTTTAAACATAACAAGAAATTGGTATCATTTGATATATAGACCACCTTTACCAAGAGAAGTCATCAACACAAGTTTCATCCTTTACACCAATGACAATCCAACTGTGGGA---CACGTATTGACTGTAGCCAAGGACAAAACAATCAAATATTCTAATTTTAATCCTAAACGAAAGACTAAGTTTATAATCCATGGTTTTATTGACACACCACTTAGCAGTTGGATAAAGGAAATGAAGAACGAATTATTAAAACACGGTGATTACAATGTAATTGTGGTTGATTGGGCAGGTGGTAGTTTA---CCTCTTTATACTCAAGCTACAGCCAATACCAGATTAGTTGGTTTAGAAATAGCTAATCTGATCAAACACTTACAGACCAATTATAGATTGGAACCAAACGATGTTCATCTGATAGGTCACAGTCTTGGTGCACATACTGCTGGTTATGCTGGTGAAAAATTA---CGTGGTAACGTTGGACGAATAACAGGATTGGATCCAGCTGAACCATATTTTCAAGGAATGCCAAGTCACATACGTTTGGATTATACTGATGCCCAATTGGTCGACGTAATTCATACAGATCCAGGTTATGGGATGAGTCAAGCATGTGGACACCTGGATTTTTATCCAAACAATGGAAAGGAACAACCAGGTTGTGATTTGACTGAGACAACACCATTGTGCAATCATATACGTTCCATAAAGCTCTTCACCGAGAGCATCAATTCGAAGTGTCAGTATATAGCACATGAATGTTCGAGCTATACAAAGTTCTTAAAGGGCGAGTGTGATAGTATGAGTTGTGCGATCATGGGTTATCACGCTGATGCTAGTCCAGCTGGATCTAAATTTTTTTTCAACACTGGCAAAGAAGATCCTTATTGTAGAAGACACTACAGGATAACG
>XM_015327047.1_Polistes_dominula
ATG------GGAACTCTGTTCGTATTCTTAGCAATTTTTTGTTATGAACCATATTACTTTTCTGACGATAATGGCATTCCCCATTTTGTCGATGCTGATGAATACATGTTAACTAATGAATTAGCAGCTAATTTATCGTCGGTTAAATTTTTACTTTATACACGACAAAATCCTAAAAATGGT---TATGTTTTAAAAATGAGCGATCCGGAGAATTTTTTTAATTCTAATTGGAATAAATCTAATCCTACGAGAATCGTCACACATGGCTGGCGCGGTAATGGCAACAGTGAATCCTGCGTAGAAATTCGTGATGCATTTTTAAAAGTTAATGATTATAATATTATCGTGATTGATTGGGGAGTTGTCGCAAGTGACATAATTTATAGTAAAGTCAGAGCATGTATACCTAACGTTGCCAAATACGTGGGTGCATTTATAGATTATCTTAATTTCTTTGGCGATATTGAACTTGATAAAACATTAATGATTGGTCATTCTTTGGGTGCGCATCTTATATCACTCTCAGCTAAACATACT---GACGGTCAAATTGGAGAAGTACTCGGTCTTGATCCTGCAGGACCAGGTTACCATAATAGTGATCCGAATAAAAGAATCCATAAATCTCATGCTGACTACGTACAAGTAATTCATACGAATGGAAAATTAGGTCTAGGAGGTAATATTGGTATGTCAGATTTCCACATGAACGGTGGAAAATCACAACCTGGATGT---CATTTGGACATATTCGGAAATTGTGCTCACGCAAGATCATATCGATATTTTGCCGAATCTATTGTAAATCATCATGGTTTCCGAGCTACTCCTGTTACGTGCAAT---AAATCACCTTTT---------ACTTGTCCTAGCGTATACATGGGTGGACCTACACTTGATCATTCTGCT---CAAGGAGCATACACGCTGCCCACTGCCAGTAAACCTCCTTTTGCTTTAGGA---------------
>XM_015334956.1_Polistes_dominula
ATGTTGATAAAGGCAATTATTTTTTTACTGAGT---------GAAAGATATGACGGATATGGAGAAGATTGGATATTTATGCCAGATGGAAATGGTTTACCTGCAATATTAAAGTACAGAAATATTCTTGATAATAAACACATTTCTTATATTCTCTACACACGGTTTGGTCCAGAAAATGGT---ACAAAACTTATGATTAATGATACTGCAGGACTTCTCAATTCAGATTTTAAAGCATCACGAAAAACAAAGTTCATAACACATGGATGGAAGTCCAGTTCAATGAGTTCCGGTTTTATAAATATGAAGGAAGCTTACTTGCAACATGATGATTATAACATCATTCTTGTTGACTGGGAACCTTTAGCAGCAAGTACCTTTTATCTTGGTCCTATGCAAAATACCGTTAGTGTAGGAAAGGATGCTGCTAATTTTATCGACTTTCTGGTCTCAGAAACTGGTTTAAGAGTCGAAGATGTCCACTTCCTTGGTCATTCTTTGGGTGCACATGTTGCCGGTAATGTTGGAAGTGCAATAACTTCTGGTAAATTAGGAAGAATTACTGGATTTGATCCAGCTTTGCCCGGATTCCATCTGCTTACTTCTAAGACTCGTTTGGATTTAACTGATGCAACATTCGTTGATGTGATTCATTCTTGTGGTATTCTAGGATATCTACAACCTGTAGGTAAAGTTGACTTTTATCCAAATGCAGGAACGGTTCAGCCTGGTTGTTGCGTTCCAGAAGTCATGGAAGCATGCAGTCACGGACGATCTTACATATACTTTACAGAAAGTATTAATTCGAAGACTGGATTTTCTGCTGTAAAATGTAAAAAT---TGGCGTTTTGTAAGTGGTGATTGTTCAGATTCTGAGGCAGTTTTAATGGGAGAACACGTAGATAAATCTGCC---AATGGATCTTATTTTCTTAGAACAAGATCTGAGTCGCCTTATGCATATATGCCAGAAATAACTAGT
>AY566649.1_Polistes_dominula
---------------------------------------------------------------GCTGATGATTTGACCACCCTGAGAAATGGCACCTTGGACAGAGGCATCACTCCGGATTGTACTTTTAATGAGAAAGATATTGAGCTACACGTTTACTCAAGGGATAAACGAAATGGTATTATTCTTAAGAAAGAAATTTTAAAGAATTACGATCTGTTTCAAAAATCTCAAATATCA---CATCAAATTGCAATTCTTATACATGGTTTCCTTTCAACTGGGAATAACGAAAATTTCGATGCAATGGCGAAAGCTTTGATAGAAATAGATAATTTTCTTGTAATTTCGGTCGACTGGAAGAAGGGTGCTTGCAATTTGGGTTACTCCCAAGCCGTTGGAAACACACGTCACGTTGGAAAATATGTAGCTGATTTTACAAAATTATTAGTAGAACAATATAAAGTGCCGATGTCGAATATACGATTGATCGGCCATAGTTTGGGTGCGCATACTTCAGGTTTTGCAGGAAAAGAAGTTCAAAGGTTAAAATTAGGAAAAATAATCGGGCTTGATCCTGCTGGACCGTCTTTTCTAACGAGTAAATGTCCAGATAGATTGTGCGAAACAGACGCAGAATATGTTCAAGCTATACATACATCAGCCATATTAGGAGTATATTATAACGTTGGTAGCGTTGATTTTTACGTGAATTATGGAAAAAGTCAACCTGGTTGC------------AGCGAACCATCCTGTTCTCATACGAAAGCCGTGAAATACCTGACTGAGTGTATAAAACGTGAATGTTGTTTAATTGGAACACCATGGAAGAGTTATTTTCCAAAATCAATTTCTCAGTGCAAAAGAGACACCTGTGTTTGCGTTGGACTGAACGCTCAAAGTTATCCTGCTAAAGGCTCATTTTATGTACCTGTTGAAAAAGATGCACCTTATTGCCATAACGAAGGCATTAAACTG
>XM_015335051.1_Polistes_dominula
ATGTACAGCCTGATTGGTTTTGCGTTCTTTTGCGTTGCTACTGGCAAATTACACGTTTTCGACGATGATTTTAATTTAGTATCCCTCGCAATGAAGATCATGAAT------------GAAACTTTAAGGGATCATAATCGCGTTTTTTTCTATCTTTACACTAAGAATAATTATAAGAATCCT---GATGGAATTTCCATTAACGATCAGGAATCACTGAAGAAAAGTGACATTAATTTCAACAGACCAACTCGTATAATAACTCATGGATGGATAAATTCTCGTAATAGCAGATCATGCACATTAGTTCGAGATGCATATTTAAATAATGACGATTACAATATTATTGTAATCGATTGGAGCAAGATCTCTGCTAGA---GGATATGTCTGGGCTAGTAGCCGTGTGAAGATGGTCGGTCAATATGTCGCCACTATGTTGGATTTCCTTGAGAAAGAA---GGTTTGAATTTGTCAACGACTACTCTTATCGGCCACTCTCTTGGAGCACACGTAGTTGGCTTGGCTGCTTATAACGCA---AAGAGTACTGTTAACAGTGTCATTGGTTTGGACCCAGCACTACCAGGGTTCACTACAGCTAATTCAGGCTCTCGTATCTCACAAAGTGACGCTAATTATGTCGAGATTATTCACACAAATGGTCTTCTCGGGTATTTGAGGCCCATTGGTCATGCTGATTTCTTTCCAAACGGGGGTATGAAACAAGCAGGTTGC---GTAATTGACCTAGGTGGAGCATGCTCGCATGCACGTGCTTTCGAACTTTTCGCCGAATCAATCAATAGCAAAGTAGGATTTCATGCGAAAGAATGCGATTCCTACTTACAATATAAACTTGGAATTTGTACAAGATTGACGACGATCATGGGAGAACATAAGAAATTATTAAAAACA---AGAGGAACTTTCTTCCTTGATACTCGGTCGTCTCCACCATACGCTAAAGGTCAAATATTCAAACCG
>XM_015336350.1_Polistes_dominula
ATGATTGAATCCTACATTCTTTTAGCAACTGCCTTCATATCA------GTTTATGCTCATCCACAAAACACGTTGTTAAACGACGTGGAAACGGTCATCAAATCAGTTTTT------AATGTACCA------AGAGAACCAGCTACTTTTAATTTATATACCAGGGAAAATCCTTTCGGGGAG---GAACAATTATTCTTGAATAATACAGAAGTCCTTTATGCATCTCATTTTAACGAAAGTCGTCCAACCAAATTCATCGTTCATGGATTTAGCGATACTCGTAATGAAGCATGGATACGAGGACTCGTAGACGCATATTTGTTACACGAAGATGTAAATGTAATAGTTGTTGGTTGGGGTGTATTAGCAACAGAA---GTTTATCCAATAGCTGCAAATAACACACGTAAAGTTGGAGAATTCCTTGGTGATTTTCTCGAATTTCTTAATAGAGAATCGAATCTTGAGTACAAGGACGTTCATATCACCGGTCATAGTTTGGGTTCCCACGTGGCAGGTTTTGCTGGTGCTTATCTC---GATGGTCGTATCGGTAGAATAACTGGTCTGGATCCTGCGAGTCCTTTGTTTGAAACGATTTCTCCAGAATTTCGATTGGATCCTACGGATGCACAATTTGTTGACGTTATTCACACAAGTCCAGCTTTTGGATTTTTAGCACCTTTAGGTCATGCTGATTTTTATCCCAATAATGGGGAACCTCAACCTGGGTGTTCTTTCTTACCAACGACCACCTATTGCAGTCATTCTCGTGCACATCAGTTTATGACAGAGAGCATTGGCAGTACTTCAGGATTTAAAGCAAGAACTTGTGAAAAT---TGGAAATATAAGGAAGGTCGTTGCGATTATAATCCAATCGTCTTAATGGGAGAATACGCATCCACATCATTA---CGAGGAAAATTCTACTTGTCCACTAACAATGAACCACCGTTCGCAATAGAA---------------
>XM_015328725.1_Polistes_dominula
ATGTCTCAAGGATTCTTTTTGGCAGAAGCACTT------------TCAGATGTTCTCGTTAATCCAATGGGAACAATTCAAGATGATCGATCAATCATAAATAACATATTCGATCCGAATTTAATA------TCCGAAGATGTTACATTTGAGCTTTATACGAAAAACAATCCTGAAAAAGCA---TTTTTATTAAAAATGGATGATGTAACAGGATTAAAGGAATCTTCGTTTGATTCTGAAAATCCTACAAAGATACTCATTCATGGTTGGACTGACAGTACTAATACTTATTGGTTGCAAGATTTTAGACAAAATTACTTAACAGTTGGTAATTATAATGTCATTAGTGTCAACTGGTTTCCAGCATCGTTGAAA---GAGTATTGGATTGCTGCTAAATTAACTCGCCAGGTTGGCAAGTACATAGCAGAAATGTTGGATTTTCTTGTCTTACAAGCGGGTCTCTCCTTGAACGATGTGCACATAGTAGGACATAGTTTAGGAGCTCACGTTGCTGGATTTGCTGGTATGGAAGTG---TCTGGAACAATTGGAAGAATAACTGGCATGGATCCAGCTCGACCAGGTTTCGAATCTTCGAGTGATAGAATTCGTTTAGATTCTAGAGATGCCAAATTCGTGGATATCATACACACTTGTGGAACGCTTGGTTTCATCAGATCAATTGGTCATGCTGATTTTTATCCGAATGGGGGAACGAGACAACCTGGATGT---CCCATCTTCTCAGCTCAATACTGCAGTCATGCTAGAGCTCACGATTTGATGGGCGAATCTATCATTAATCCGTTAGAATTCGGTGCTATTCAATGCAATAGT---TGGGAATTTAAAGCAGGAAAATGCAATAATTCGACCATGGTATTTATGGGGGAAAATGTTAATTGGAATGCT---CGTGGTTCATTTTTCTTGGAAACCAACGCACAACCACCGTTTGGT------AAAGGTGTTATT---
>XM_015336349.1_Polistes_dominula
ATGATTGAATCCTACATTCTTTTAGCAACTGCCTTCATATCA------GTTTATGCTCATCCACAAAACACGTTGTTAAACGACGTGGAAACGGTCATCAAATCAGTTTTT------AATGTACCA------AGAGAACCAGCTACTTTTAATTTATATACCAGGGAAAATCCTTTCGGGGAG---GAACAATTATTCTTGAATAATACAGAAGTCCTTTATGCATCTCATTTTAACGAAAGTCGTCCAACCAAATTCATCGTTCATGGATTTAGCGATACTCGTAATGAAGCATGGATACGAGGACTCGTAGACGCATATTTGTTACACGAAGATGTAAATGTAATAGTTGTTGGTTGGGGTGTATTAGCAACAGAA---GTTTATCCAATAGCTGCAAATAACACACGTAAAGTTGGAGAATTCCTTGGTGATTTTCTCGAATTTCTTAATAGAGAATCGAATCTTGAGTACAAGGACGTTCATATCACCGGTCATAGTTTGGGTTCCCACGTGGCAGGTTTTGCTGGTGCTTATCTC---GATGGTCGTATCGGTAGAATAACTGGTCTGGATCCTGCGAGTCCTTTGTTTGAAACGATTTCTCCAGAATTTCGATTGGATCCTACGGATGCACAATTTGTTGACGTTATTCACACAAGTCCAGCTTTTGGATTTTTAGCACCTTTAGGTCATGCTGATTTTTATCCCAATAATGGGGAACCTCAACCTGGGTGT---------TCTTTCTTACCAACGTGCAGTCATTCTCGTGCACATCAGTTTATGACAGAGAGCATTGGCAGTACTTCAGGATTTAAAGCAAGAACTTGTGAAAAT---TGGAAATATAAGGAAGGTCGTTGCGATTATAATCCAATCGTCTTAATGGGAGAATACGCATCCACATCATTA---CGAGGAAAATTCTACTTGTCCACTAACAATGAACCACCGTTCGCAATAGAA---------------
>XM_015325370.1_Polistes_dominula
ATGCATTTTATTCGAGATGTAACTATCGTTTGTCTTATAATCAAAGGAAAAATTTGTTATGATCTAGTCGGGTGTTTTGCCGATCCACCGGCCCACTTATCT---TTCAAAAGACCTCCCGAGAATCCAAATGTTATTAAAAGCAAATTTTTATTATATACCAGAAGCAATCGGGAAAATCCGAAGGTTGTTACATATACGGATAAGTCCGAGTCGTTGTTACAATCTCGATTGAATGTATCGAAGCAATTGAAAGTTATGATACACGGCTTCAAAGGTAGCGGTAACGATAAAAGTTTAATTCACGGGATTAATGCTCTCCTCGATCTGGAGGATGTAAATATATTGATTGTGGATTGGACAAGAGGAGCAGGCACA---ACTTATGCGGCTGCAGTAGCTAATACCGAATTGGTTGGCCGACAACTTGCCCTTATC------CTTTTAGATGCCTTCTTGGGGACCGATCCGATGGACGTACACCTTACGGGTTTTAGCCTGGGAGCTCATGTAGCAGGATGCGCTTCTGAAATGTTGAAAAACTGGGGCCTTGGTCGTATTACCGGTCTCGATCCGGCCTCGCCATTTTTTCGAAATAATTTTAAGTCGAGAAAGCTCGACGTTAGCGACGCTTATCTCGTTGACATTATTCATACGGATGATGGATTTGGTCTTCTCAAACCTATCGGGCACATTGACATTTTTCCTAATGGCGGTAAAGAACAACCAGGATGTTCCGACGTTCAAAATTCCGTTGTCTGTAGTCATGTAAGGGCTTGGCAACTCTACTTAGAAAGCATATTGACGAAATGCAAATTTATAGCATGGCCCTGTCCTCAGGGAATCTCATATACAAGAGGAACTTGTTCTACTGGTTGGTCTCAAGAAATGGGATACAAAGCAAACCACGGCCCA---TTGGGAAATTATTTTTTACCTACCAGAAGTGAACCACCCTTTTGTGTCCTCCTTTTCAGGAGAACC
>XM_015325367.1_Polistes_dominula
ATGCATTTTATTCGAGATGTAACTATCGTTTGTCTTATAATCAAAGGAAAAATTTGTTATGATCTAGTCGGGTGTTTTGCCGATCCACCGGCCCACTTA---TCTTTCAAAAGACCTCCCGAGAATCCAAATGTTATTAAAAGCAAATTTTTATTATATACCAGAAGCAATCGGGAAAATCCGAAGGTTGTTACATATACGGATAAGTCCGAGTCGTTGTTACAATCTCGATTGAATGTATCGAAGCAATTGAAAGTTATGATACACGGCTTCAAAGGTAGCGGTAACGATAAAAGTTTAATTCACGGGATTAATGCTCTCCTCGATCTGGAGGATGTAAATATATTGATTGTGGATTGGACAAGAGGAGCAGGCACA---ACTTATGCGGCTGCAGTAGCTAATACCGAATTGGTTGGCCGACAACTTGCCCTTATC------CTTTTAGATGCCTTCTTGGGGACCGATCCGATGGACGTACACCTTACGGGTTTTAGCCTGGGAGCTCATGTAGCAGGATGCGCTTCTGAAATGTTGAAAAACTGGGGCCTTGGTCGTATTACCGGTCTCGATCCGGCCTCGCCATTTTTTCGAAATAATTTTAAGTCGAGAAAGCTCGACGTTAGCGACGCTTATCTCGTTGACATTATTCATACGGATGATGGATTTGGTCTTCTCAAACCTATCGGGCACATTGACATTTTTCCTAATGGCGGTAAAGAACAACCAGGATGTTCCGACGTTCAAAATTCCGTTGTCTGTAGTCATGTAAGGGCTTGGCAACTCTACTTAGAAAGCATATTGACGAAATGCAAATTTATAGCATGGCCCTGTCCTCAGGGAATCTCATATACAAGAGGAACTTGTTCTACTGGTTGGTCTCAAGAAATGGGATACAAAGCAAACCACGGCCCA---TTGGGAAATTATTTTTTACCTACCAGAAGTGAACCACCCTTTTGTGGAGAACCATTCAGAGTTACT
>AY566646.1_Polistes_dominula
---------------------------------------------------------------GCTGATGATTTGACCACCCTGAGAAATGGTACCTTGGACAGAGGCATCACTCCGGATTGTACTTTTAATGAGAAAGATATTGAGCTACACGTTTACTCAAGGGATAAACGAAATGGTATTATTCTTAAGAAAGAAATTTTAAAGAATTACGATCTGTTTCAAAAATCTCAAATATCA---CATCAAATTGCAATTCTTATACATGGTTTCCTTTCAACTGGGAATAACGAAAATTTCGATGCAATGGCGAAAGCTTTGATAGAAATAGATAATTTTCTTGTAATTTCGGTCGACTGGAAGAAGGGTGCTTGCAATTTGGGTTACTCCCAAGCCGTTGGAAACACACGTCACGTTGGAAAATATGTAGCTGATTTTACAAAATTATTAGTAGAACAATATAAAGTGCCGATGTCGAATATACGATTGATCGGCCATAGTTTGGGTGCGCATACTTCAGGTTTTGCAGGAAAAGAAGTTCAAAGGTTAAAATTAGGAAAAATAATCGGGCTTGATCCTGCTGGACCGTCTTTTCTAACGAATAAATGTCCAAACAGACTTTGCGAAACAGACGCAGAATATGTTCAAGCTATACATACATCAGCCATATTAGGAGTATATTATAACGTTGGTAGCGTTGATTTTTACGTGAATTATGGAAAAAGTCAACCTGGTTGC------------AGCGAACCATCCTGTTCTCATACGAAAGCCGTGAAATACCTGACTGAGTGTATAAAACGTGAATGTTGTTTAATTGGAACACCATGGAAGAGTTATTTTCCAAAACCAATTTCTCAGTGCAAAAGAGACACCTGTGTTTGCGTTGGACTGAACGCTCAAAGTTATCCTGCTAAAGGCTCATTTTATGTACCTGTTGAAAAAGATGCACCTTATTGCCATAACGAAGGCATTAAACTG
>XM_015336331.1_Polistes_dominula
ATGTTTCCGAATGTACTCGTTTCTCTTCTATGT------------CGTGTGATATCTATCAATAGAGATACCGGTATTCTGTACACGATGCTCTTTCCAACTGGCACCTGTCCTCTGTGCTGTCCGATCGATGATCGAGATGTCGAGTATCTACTATTCACTAGACATAATCCTCGAGTGGGC---AATGTGTTGAGTGTATTGAATCCACAATCCTTACAAAGGAGTAACTTTGATAAAAGGAATCCTACAATCGTTTACATTCACGGATACAGCGAGAGTGCATCAGGCGAAAGTGCCAATGCCGTTAGAGATGTTTATCTGAAACGTGCCGATTACAACGTCATTTTGGTCAATTGGGTCAGACTGTCGACGTTACCGTGGTATCACACGGCCGTGGAAAATACGAGATTAGTCGGTGCCCATGTGGCACGTATGATCAGTTGGTTGGACGCACAGAAAGCTGTTTCGCTATCAAATATTCATGTTATTGGATTCAGTTTGGGTGCCGAGATAGCTGGATTCATGGGCAAAGCTTTGGCCCCACGTTTGGTTGGTAGGATAACTGGACTGGACGCGGCTTATCCGTTGTATATGAACACTGGAAGAGAAGGTCACTTGACGGCTAGCGATGCAGCTTTTGTCGATGTTATTCATACCGACGGAATCTTTGGTTTCCCAAATCCTCTAGGTCATGCAGATTTTTATCCGAACGGTGGTAAACCACAACCTGGATGCAGTCTTGAAAGTATATTTCGTCGCTGCGGCCATTACCGAGCGTGGATGTTGTATGTCGAATCTGTTAAAAATCCCTTAGGATTTCCGGCCAGTCGTTGCCCAAGA---TGGCCGGAAATCCAAGTTAACTGCTGGACTCCGGAT---GCTTTAATGGGATTTGCTATAGATACCAAAACT---AGAGGAAAGTATTACCTAAGGACTAACGGACGATCGCCCTTTGCTAATGCTACGGGATATAATTTT
>XM_015331699.1_Polistes_dominula
ATGAATTTCAAATATTCGATATTATTCATATGTTTTGTGAAAGTGTTAGATAATTGTTACGCGGCTGATGATTTGACCACCCTGAGAAATGGTACCTTGGACAGAGGCATCACTCCGGATTGTACTTTTAATGAGAAAGATATTGAGCTACACGTTTACTCAAGGGATAAACGAAATGGTATTATTCTTAAGAAAGAAATTTTAAAGAATTACGATCTGTTTCAAAAATCTCAAATATCA---CATCAAATTGCAATTCTTATACATGGTTTCCTTTCAACTGGGAATAACGAAAATTTCGATGCAATGGCGAAAGCTTTGATAGAAATAGATAATTTTCTTGTAATTTCGGTCGACTGGAAGAAGGGTGCTTGCAATTTGGGTTACTCCCAAGCCGTTGGAAACACACGTCACGTTGGAAAATATGTAGCTGATTTTACAAAATTATTAGTAGAACAATATAAAGTGCCGATGTCGAATATACGATTGATCGGCCATAGTTTGGGTGCGCATACTTCAGGTTTTGCAGGAAAAGAAGTTCAAAGGTTAAAATTAGGAAAAATAATCGGGCTTGATCCTGCTGGACCGTCTTTTCTAACGAATAAATGTCCAAACAGACTTTGCGAAACAGACGCAGAATATGTTCAAGCTATACATACATCAGCCATATTAGGAGTATATTATAACGTTGGTAGCGTTGATTTTTACGTGAATTATGGAAAAAGTCAACCTGGTTGC------------AGCGAACCATCCTGTTCTCATACGAAAGCCGTGAAATACCTGACTGAGTGTATAAAACGTGAATGTTGTTTAATTGGAACACCATGGAAGAGTTATTTTCCAAAACCAATTTCTCAGTGCAAAAGAGACACCTGTGTTTGCGTTGGACTGAACGCTCAAAGTTATCCTGCTAAAGGCTCATTTTATGTACCTGTTGATAAAGATGCACCTTATTGCCATAACGAAGGCATTAAACTG
>XM_015327051.1_Polistes_dominula
ATG------GGAACTCCGTTCGTATTATTAGCACTTTTTTGTACGCTGTCACTGTACTTTACCACAACTGATGCTATTCCAACTACCATCGCTGGTAAATCC---CTGCCAAACAATGATTTGATTGAAGTATTATCGAGGGTTAAATTTCTACTATATACACAAAAAGATCCCAATGGT------TACGTTTTAAGATTTCTCGATGTGAAAAATCTTTCTAATTCTACCTGGGATTCAACTAAACATACAAAATTCATTACACATGGCTGGCTCGATAATGGTTACAGTACACCTTGCGCAAAAATTCGTGATGCCTTTCTAGCAGCAGGCGATTTCAATGTCGTCGTAATTGATTGGGAACCTATCGCAACTGAT---TTTTATTTTAGAGCTAAAGAAAGTGTACCTGGCGTTGCCAAATATGTGGCTAAATTTATAAATTTTATTAATGCTCTTGGCGGACTTGACTTCGACGAAACATTATTGGTTGGCCACGGTTTGGGTGCACATCTTATCTCACTCTCAGCTAAATATGCT---GACGGTAAAATTGGGCAAGTACTTGGTCTAGATCCCGTTAGACAAGGTTACACCGACGCTGATGAGAATACAAGAATCGATAAATCTCATGCTGATTATGTACAAGTAATTCATACGAATGGAAGATTAGGTTTAGATGGTAATTTTGGTACATCAGATTTCATTGTGAATGGTGGAAAGTCACAACCTGGATGTGGTTATTTGGATATATTCGGAGATTGTGCTCACGCAAAATCATATGAATATTATGCCGAATCCATTTTAAATGCTAATGGTTTCAAAGGTATTAGATGCAGTGAA---------------TCTACTTCTTGT------CTTACTGCAAACATGGGTGGATCTACTCTCGATACATCTGCT---GTTGGAGTTTACGAAGTTTCTACTGCTAGTACTCCTCCTTACGCTTTAGGA---------------
>XM_015327398.1_Polistes_dominula
ATGAATTTCGAGAGATATCTTCTTTTTCTCCTTCTCTTTTGCCATCAACATAACGTAAGCGCACAGAATAAAACCCTGAAGGACCTCTTCAACAGTACATCGTGCGCTAAGCCACCTGAGTGTCCA------CATCCTCAAATAGAATTTTATTTGTACACGAGAGACACGCAAAAAAATCCT---TTACTCTTGGACGTCCGAAGTTTCGACTCACTCTACTATTCTAGATTCAACAAATCCAATCCAACGAAGATCATTATTCACGGCTTTGGTGGAGGTAGAAACTTGGCACCTAGTACGGATCTAAGACGTGCGTACTTTAGTCGAGGCGATTACAATATCATTATTGTCGATTACGGCACGTTGGTACGCGAGCCTTGTCTCTCTCAGATACAATGGGGCCCTGATTTCTGTTCCCGATGTATTGCGCAATTGGTTAGGTACTTGAGGGATCATCGAGGCACAAGGGTGGACAATATTCATGTTCTTGGATATAGCGTAGGTGCTCATATCGCTGGACTGATAGCCAATTATTTGCCTGACGATAAACTCGGCAGAATAACGGGGCTCGACCCGACGATATTTTTCTACATGAACGGCAATCGTTCGATGGATTTAGACGAAACAGACGCCCATTTCGTCGACGTTATACATACTGGTGGAATTTTAGGACAGTGGGGACCGAACGGACACGCGGATTTTTATGTCAATGGCGGATCTAGCCAACCCGGATGCGCAACCTCTTCTCTACTCCAAACTTGCGACCACACCAAAGTAACACCGTATTACATAGAATCGATCACAACGAAGAAAGGATTTTGGGCAGCACCCTGCGGCAATCTCTTTTCTTATCTGATCGGCTGGTGCCCATTGGAGAACTACATTCTCATGGGAGAGGACGCTCCACATACAGCA---CGAGGCATCTTCTATCTGTCAACAAACGCACACAGACCGTACGCCCGAGGACTTCCCGCAAAAAAG
>XM_015327397.1_Polistes_dominula
ATGAATTTCGAGAGATATCTTCTTTTTCTCCTTCTCTTTTGCCATCAACATAACGTAAGCGCACAGAATAAAACCCTGAAGGACCTCTTCAACAGTACATCGTGCGCTAAGCCACCTGAGTGTCCA------CATCCTCAAATAGAATTTTATTTGTACACGAGAGACACGCAAAAAAATCCT---TTACTCTTGGACGTCCGAAGTTTCGACTCACTCTACTATTCTAGATTCAACAAATCCAATCCAACGAAGATCATTATTCACGGCTTTGGTGGAGGTAGAAACTTGGCACCTAGTACGGATCTAAGACGTGCGTACTTTAGTCGAGGCGATTACAATATCATTATTGTCGATTACGGCACGTTGGTACGCGAGCCTTGTCTCTCTCAGATACAATGGGGCCCTGATTTCTGTTCCCGATGTATTGCGCAATTGGTTAGGTACTTGAGGGATCATCGAGGCACAAGGGTGGACAATATTCATGTTCTTGGATATAGCGTAGGTGCTCATATCGCTGGACTGATAGCCAATTATTTGCCTGACGATAAACTCGGCAGAATAACGGGGCTCGACCCGACGATATTTTTCTACATGAACGGCAATCGTTCGATGGATTTAGACGAAACAGACGCCCATTTCGTCGACGTTATACATACTGGTGGAATTTTAGGACAGTGGGGACCGAACGGACACGCGGATTTTTATGTCAATGGCGGATCTAGCCAACCCGGATGCGCAACCTCTTCTCTACTCCAAACTTGCGACCACACCAAAGTAACACCGTATTACATAGAATCGATCACAACGAAGAAAGGATTTTGGGCAGCACCCTGCGGCAATCTCTTTTCTTATCTGATCGGCTGGTGCCCATTGGAGAACTACATTCTCATGGGAGAGGACGCTCCACATACGTTAGTCAGATTACATTATTATATGCATATTAATCTATTATTTTGTACGAGGCATCTTCTATCTGTCAACAAA
>XM_015322041.1_Polistes_dominula
ATGATCGCAATAACAGGATTTATTTTTATTGGAATTATATCGGAAGCTATACAGAACGGTGAAGCGAATAATTTTGTAAAAGAAAATTGTACTTGGAGACGTGGACATGATCCAAATTCTTGCCCT------GATCCAGAAGTTCGTGTTTATTTGTATACCCCAGGAAATCCTAAAAGAGAA------------CTCGATTCAAGGGAATCCGATTGGCTTAGACACGATTACGAACCTACCAGGGAGAATATTATTCTTATTCATGGATATGCAGGTGGTGATAACACATTACCAATCTCGGTGTTACGAGATGCCTATTTGAGGAACGGTAGTTATAATATTTTCTTAGTAGATTGGGGAGCATTATCTGCAGCTCCCTGCTATCCAGCAGCAGTATCTAATCTCCATCCAGTAGCTCGTTGCTTGTCGAGGACACTGACAATTCTAAGAAAT---CTTGGTTTACCTATTCAACGGACAACTTGCGTAGGACATTCTTTAGGAGCTCATGTATGTGGTATCATGGCTAATTATCTT------------CTCTTTCGAATTATTGGTTTGGATCCAGCCAAACCATTGATTCGTCCAGGCCTA---GTAAATAAATTGGACAGCGGTGATGCCGATTTTGTTGAAGTTATTCACACAAATGGTTATTATGGTGAATCTAATCGTTTGGGTCACGCTGATTTTTGTATAAACGGTGGCAAAATTCAACCCTTTTGTAAGGATAAAGAAAACGATCAACTTTGTAGTCATGTTTGGGCTGTTTGTTTTATGGCACAGAGTATTGATAATGGTCGAGATACAATAGCAGAATCATGCTCGCGT------AGATGTCCTTTTGGTCCCAAAAGAGCTGGCGTCTATGTTCCTATGGGACAACATACACCTAACGATGTT---AGAGGATCGTTTTGTTTCAATAGTTCATTACAA---CCTTATTGTAATGGTCATGGTGATGATAGA
>AY566645.1_Polistes_dominula
ATGAATTTCAAATATTCGATTTTATTCATATGTTTTGTGAAAGTGTTAGATAATTGTTACGCGGCTGATGATTTGACCACCCTGAGAAATGGTACCTTGGACAGAGGCATCACTCCGGATTGTACTTTTAATGAGAAAGATATTGAGCTACACGTTTACTCAAGGGATAAACGAAATGGTATTATTCTTAAGAAAGAAATTTTAAAGAATTACGATCTGTTTCAAAAATCTCAAATATCA---CATCAAATTGCAATTCTTATACATGGTTTCCTTTCAACTGGGAATAACGAAAATTTCGATGCAATGGCGAAAGCTTTGATAGAAATAGATAATTTTCTTGTAATTTCGGTCGACTGGAAGAAGGGTGCTTGCAATTTGGGTTACTCCCAAGCCGTTGGAAACACACGTCACGTTGGAAAATATGTAGCTGATTTTACAAAATTATTAGTAGAACAATATAAAGTGCCGATGTCGAATATACGATTGATCGGCCATAGTTTGGGTGCGCATACTTCAGGTTTTGCAGGAAAAGAAGTTCAAAGGTTAAAATTAGGAAAAATAATCGGGCTTGATCCTGCTGGACCGTCTTTTCTAACGAATAAATGTCCAAACAGACTTTGCGAAACAGACGCAGAATATGTTCAAGCTATACATACATCAGCCATATTAGGAGTATATTATAACGTTGGTAGCGTTGATTTTTACGTGAATTATGGAAAAAGTCAACCTGGTTGC------------AGCGAACCATCCTGTTCTCATACGAAAGCCGTGAAATACCTGACTGAGTGTATAAAACGTGAATGTTGTTTAATTGGAACACCATGGAAGAGTTATTTTCCAAAACCAATTTCTCAGTGCAAAAGAGACACCTGTGTTTGCGTTGGACTGAACGCTCAAAGTTATCCTGCTAAAGGCTCATTTTATGTACCTGTTGATAAAGATGCACCTTATTGCCATAACGAAGGCATTAAACTG
>AM491805.1_Polybia_paulista
ATGAACTTTAAATATAGCATTCTGTTTATTTGCTTT---------------------------------------------------------GGCACCCTGGGCCTGATT---CCGGAATGCCCGTTTAACGAATATGATATTCTGTTTTTTGTGTATACCCGCCAGCAGCGCGATGGCATTGTGCTGACCGAAGAAACCCTGCAGAACTATGATCTGTTTAAAAAAAGCACCATTAGC---CGCCAGGTGGTGTTTATTGATCATGGCTTTCTGAGCAACGGCAACAACGAAAACTTTATTGCGATGGCGAAAGCGCTGATTGAAAAAGATAACTTTCTGGTGATTAGCGTGGATTGGAAAAAAGGCGCGTGCAACCTGGGCTATAGCACCGCGGTGGGCAACACCCGCCATGTGGGCAAATATGTGGCGGATTTTACCAAACTGCTGGTGGAACAGTATAAAGTGAGCATGAGCAACATTCGCCTGATTGGCCATAGCCTGGGCGCGCATACCAGCGGCTTTGCGGGCAAAGAAGTGCAGGAACTGAAACTGAACAAAATTGATGGCCTGGATCCGGCGGGCCCGAGCTTTGATAGCAACGATTGCCCGGAACGCCTGTGCGAAACCGATGCGGAATATGTGCAGATTATTCATACCAGCAACATTCTGGGCGTGTATAGCAAAATTGGCACCGTGGATTTTTATATGAACTATGGCAGCCATCAGCCGGGCTGCGGCCGC---TTTTTTAGCCCGAGCTGCAGCCATACCAAAGCGGTGAAATATCTGACCGAATGCATTAAACATGAATGCTGCCTGATTGGCACCCCGTGGAAAAAATATTTTCCGAAACCGATTAGCCAGTGCACCAAAGATACCTGCGTGTGCGTGGGCCTGAACGCGAAAAGCTATCCGGCGCGCGGCAGCTTTTATGTGCCGGTGGAAGCGACCGCGCCGTATTGCCATAACGAAGGCATTAAACTG
>HQ023233.1_Polybia_paulista
------------------------------------------------------------------------------------------------------GGCCTGATT---CCGGAATGCCCGTTTAACGAATATGATATTTTATTTTTCGTTTACACAAGGGATAAGCAAGATGGTATTATTCTTAAGAAAAACAATTTAACGAGTTACAATCTGTTCCAACAACCTCAAATATCA---CACCGAGTTGTATTTCTTATACATGGTTTCATTTCAACTGGAAATAATGGAAATTTCGATGCAATGGCCAAAGCTTTGATAGCAAAAGATAATTTTCTTGTAATGTCGGTCGATTGGAGAAGGGCTGCTTGCGATGCAGGTTATTCCAAAGCCGTTGCAAACACACGCCGTGTTGGAAAATATGTAGCTGATTTTACCAAAATACTTGTAGACAAATATAAAGTGCCGATGTCAAATATACGACTGATCGGGCATAGTTTGGGTGCACATACTTCAGGTTTTGCAGGAAAACAAGTTCAAAAGTTAAAATTAGGAAAAATTATTGGGCTTGATCCTGCCGGGCCATCTTTTAGATCGACCAATTGTCCAGACAGACTGTGCGAAACAGACGCACAATATGTTCAAGTATTACATACTTCGAGTAAATTAGGAACATACGATCAGATTGGTAGCGTTGATTTTTACGTAAATTATGGAGGAAGTCAACCTGGTTGC------------TTAGTTCGAACCTGCTCTCATACAAAAGCCGTGCTATACATGACTGAATGTATAAAACGTGAATGTTGTTTAATTGGAACACCATGGAGTAGTACTGGGCCGAAACCAATCTCTGCGTGCAAAAGAGACATCTGCGTTTGCGTTGGATTGAACGCAAAAAGTTATCCTGCTAAAGGCTCGTTTTATGTACCGGTTGAAAAAAATTCTCCTTATTGTCATAACGAGGGCATTAAACTT
>AM083318.1_Vespula_germanica
---------------------------------------------------------------------------------------------------------------GGACCCAAATGTCCTTTTAATACTGATACGGTTTCGATGATTATTGAAACAAGGGAAAACCGAAATCGTGATCTTTATACACTACAGACATTACAGAATCATCCTGAATTTAAGGAAAAAACCATAACT---CGTCCAGTTGTATTCATTACACATGGTTTTACTTCATCTGCAAGTGAAACAAATTTCATAAATTTATCAAAAGCTTTGGTAGATAAAGATAACTATATGGTTATCTCAATCGATTGGCAGACGGCTGCTTGTACTTTATATTACCCTACTGCTGCTAGTAATACACGCTTAGTTGGACAATATATCGCTACGATTACCCAGAAACTCGTAAAACAATATAAAATCTCGATGGCAAATATACGATTAATTGGACATAGCTTAGGAGCACATGTTTCAGGTTTTGCAGGCAAAAAGGTTCAAGAGTTAAAATTAGGAAAAATTATTGGACTTGACCCTGCTGGGCCTTCGTTCAGTTCAAATAAATGTTCCGACAGACTCTGCGAGACAGATGCAGAATATGTTCAAATTTTACATACATCAAACCATTTAGGAACCGAGAGAATCCTTGGTACCGTCGATTTCTACATGAATAACGGAAAGAATCAACCTGGTTGCGGTAGA---TTTTTCACAGAAGTTTGCTCTCATTCGAGAGCCGTGATATACATGGCTGAGTGCATAAAACACGAATGTTGTTTAATTGGGATACCGAAGTCAAAGAGT---TCGCAGCCTATTTCGTCGTGCACAAAACAGGAGTGCGTTTGCGTTGGATTAAACGCAAAGAAGTATCCTAGTAGAGGCTCATTTTATGTACCGGTTGAAAGTACTGCTCCTTTTTGCAATAACAAGGGGAAGATAATT
>L43561.1_Vespula_vulgaris
ATGAATTTAAAGTATTTATTATTATTCGTGTATTTTGTGCAAGTGTTAAATTGTTGCTATGGACATGGTGATCCGTTATCTTACGAATTAGATAGAGGACCC---------------AAATGTCCTTTTAATTCTGATACAGTTTCGATAATTATTGAAACAAGGGAAAACCGAAATCGTGATCTTTATACACTACAGACATTACAGAATCATCCTGAATTTAAGAAAAAAACTATAACA---CGTCCAGTTGTATTCATTACACATGGTTTTACTTCATCTGCAAGTGAAACAAATTTCATAAATTTAGCAAAAGCTTTGGTAGATAAAGATAACTATATGGTTATCTCAATCGATTGGCAGACGGCTGCTTGTACTTTATATTATCCTACTGCTGCTAGAAATACACGTTTAGTTGGACAATATATCGCTACGATTACCCAGAAACTCGTAAAACACTATAAAATCTCGATGGCAAATATACGATTAATTGGACATAGCTTAGGAGCACATGCTTCAGGTTTTGCAGGCAAAAAGGTTCAAGAGTTAAAATTAGGAAAAATTATTGGGCTTGATCCTGCTAGGCCTTCGTTCGATTCAAATCATTGTTCCGAAAGACTCTGCGAGACAGATGCAGAATATGTTCAAATTATACATACATCAAACTATTTAGGAACCGAAAAAACCCTTGGTACCGTCGATTTCTACATGAATAACGGAAAGAATCAACCTGGTTGCGGTAGA---TTTTTCTCAGAAGTTTGCTCTCATTCGAGAGCCGTGATATACATGGCTGAGTGCATAAAACACGAATGTTGTTTAATTGGGATACCGAAGTCAAAGAGT---TCGCAGCCTATTTCGTCGTGCACAAAACAGGAGTGCGTTTGCGTTGGATTAAACGCAAAGAAGTATCCTAGTAGAGGCTCATTTTATGTACCGGTTGAAAGTACTGCTCCTTTTTGCAATAACAAGGGGAAGATAATT
