# Supplementary material for: Stings on wings: Proteotranscriptomic and biochemical profiling of the lesser banded hornet (Vespa affinis) venom
Source: Front Mol Biosci. 2022 Dec 19;9:1066793. doi: 10.3389/fmolb.2022.1066793 (PMC9806352; doi:10.3389/fmolb.2022.1066793)
Supplement: Supplementary file 2 [file DataSheet1.ZIP › Multiple sequence alignment for serine protease family.fas]

>XM_014757079.1_Polistes_canadensis
ATGGATAGATTCAACTTTACAACCAAGGATACAAATATTACCGATGATAAAGGATTTTTTGATTGGCTTTATGCATTAATTTGCGTGTGTGGTTTGACAAACACACAGCGAATAGTGGGTGGTGTCGAAACGAAAGTAAACCAATATCCGTGGATGGCATTGTTAAAATATAAGAAACGTTTCTATTGCGGTGGATCTGTTATAAATTCAAGATACGTTTTAACAGCAGCTCACTGCGTTGACAGATTTGATCCAAGTTTAATGTCCGTCGTTATTTTGGAACACGATCGAAATTCTACTACGGAAACCCAAATACAAGAATATAAAGTGGAACAAGTTATAAAACATAGTGGTTATTCATTCGTTAATTTTAACAATGATATAGCTTTAATCAAATTGAACAGAGTTATCACGTTTGAAGGTTTAATGAGACCTGTATGTTTACCGGACAAAGGAAAAACGTATTCTGATTCGATTGGTATTGTTACTGGATGGGGCGCTGTTGAAGAATCAGGATCCGTTTCAAATACCTTGCAAGAGGTTATGGTTCCTATTATCTCTAACAGTGTGTGCCGTTCATTGAACTATAAAAGAATTACAGATAATATGATATGTGCTGGATACGCAGGAAACAAGGATTCTTGTCAAGGTGATAGCGGAGGTCCGTTACATACTGTTCATCAAATCGTTGGTATAGTATCATGGGGTGAAGGATGTGCGAAACCCAAATATCCAGGAGTTTACACTCGAGTAAATCGATACCTTACATGGATTCAGCGTAACACTTTAGACGGTTGT
>XM_014751199.1_Polistes_canadensis
ATGAAACTCATTGTCTTCGCAGCACTTTTCGTCGCGGCTATTGCCGAGAAACCCTATTTAGGTTTCAACTTGCCCATATTT---------------------TCTACCCGTATCACTGGTGGAACAGACGCAAATAAAAACGAATTTCCTTATCAAGTTTCCTTGCAATATGGTTTATCTCACTTTTGTGGTGGATCGATCTTAAACGAACAATGGATTTTAACTGCTGGACATTGTGCTTTGGCTCCAAGTTTCGGAATATTTGCAGTGAAAGCTGGAAAACATAATATTGCACACACCGAA---AGTGGTGAACAACAAAGGATTGTAGTTAAACAAATCGTACATGAAAACTATCTCGGTGACGTTAATCCATACGACATTGCTCTATTGAAATTGAATGCACCATTGAATTTCAACAGTGTAGTATCCCCAATAAAATTACCAGCGGCCGGATCAATTCCAACAGGT---ACTAGCGTTCTCAGTGGTTGGGGATCAATATCAACTTCTTCAATCGAACCAGACATTTTACAAAAAGCTAATCTTCCACTGATCGATATTAGTACATGTCGTCAAGCTATGAATACACCACTTCACGAAACTAACGTTTGCACTGGGCCTTTAGGTGGATATTCAGCTTGCAGCGGTGATTCCGGTGGTCCTCTTGCCAATGGTGTTGAAGTAATAGGTGTTGTTTCTTGGGGTGTTCCATGTGGTACTCGTGGAGCACCATCGGTTTATACCAGAGTATCTGCATTCAACAGTTGGATCGAAAATAAAATTAAAAGCAAT---
>XM_014754990.1_Polistes_canadensis
ATGAGAAATAATATCAGCACATCACCGACTACTATTCTTGGAATAACAAATCAACCTATTAAAACAAACAGCGGTTGTGATCAGAGACATGCTAAAGGTGTTGGTTTTAGGATTATTGGGGATACCGAAGCACAGTTTGGTGAATTCCCATGGATGGTAGCAATACTTAAAGAACAAACTTATCAATGTGGTGGTGCACTGATTACTCCAAAAGCTGTCCTAACAGCAGCACACTGTGTAAAAGATGTAAAACCTTCAGAACTTCGAATACGTGCCGGTGAATGGGACACCCAAACCAGCAATGAACTTCCATATCAAGATCGTTCGGTTGACAAAATTACGGTACACGAACAATTCCATGCCGGTGCACTTTACAACGACGTCGCTGTGGTATTTCTTTCTCAACCTGTTGACATAGCTGAGAACGTTGACATCGTTTGTCTACCTGATAATAACGATGTCTATGACGGAAGTAAATGTTTTGCCAGTGGTTGGGGCAAGGATGTCTTTGGCCATTAT---CAGGTGATTTTGAAAAAAGTTGAATTACCTATTGTACCTCATGATACTTGTCAAAATATTTTGCGTTTCGTATTGGATCGTACTTTCATTTGTGCTGGCGGTGAAAAAGGAAAAGATACTTGCAAGGGTGACGGTGGAAGTCCATTGGTCAATTATTATGTTCAAACTGGAATAGTTGCATGGGGTATTGGCTGTGGTGAAGACGGAACTCCGGGAGTTTATGCTAACGTTGCCGAACTTAAACATTGGATCGACGAACAAATTGTTTTTAACAAT
>XM_014754989.1_Polistes_canadensis
ATGAGAAATAATATCAGCACATCACCGACTACTATTCTTGGAATAACAAATCAACCTATTAAAACAAACAGCGGTTGTGATCAGAGACATGCTAAAGGTGTTGGTTTTAGGATTATTGGGGATACCGAAGCACAGTTTGGTGAATTCCCATGGATGGTAGCAATACTTAAAGAACAAACTTATCAATGTGGTGGTGCACTGATTACTCCAAAAGCTGTCCTAACAGCAGCACACTGTGTAAAAGATGTAAAACCTTCAGAACTTCGAATACGTGCCGGTGAATGGGACACCCAAACCAGCAATGAACTTCCATATCAAGATCGTTCGGTTGACAAAATTACGGTACACGAACAATTCCATGCCGGTGCACTTTACAACGACGTCGCTGTGGTATTTCTTTCTCAACCTGTTGACATAGCTGAGAACGTTGACATCGTTTGTCTACCTGATAATAACGATGTCTATGACGGAAGTAAATGTTTTGCCAGTGGTTGGGGCAAGGATGTCTTTGGTAAGGAACATCAGGTGATTTTGAAAAAAGTTGAATTACCTATTGTACCTCATGATACTTGTCAAAATATTTTGCGTTTCGTATTGGATCGTACTTTCATTTGTGCTGGCGGTGAAAAAGGAAAAGATACTTGCAAGGGTGACGGTGGAAGTCCATTGGTCAATTATTATGTTCAAACTGGAATAGTTGCATGGGGTATTGGCTGTGGTGAAGACGGAACTCCGGGAGTTTATGCTAACGTTGCCGAACTTAAACATTGGATCGACGAACAAATTGTTTTTAACAAT
>XM_014754991.1_Polistes_canadensis
ATGAGAAATAATATCAGCACATCACCGACTACTATTCTTGGAATAACAAATCAACCTATTAAAACAAACAGCGGTTGTGATCAGAGACATGCTAAAGGTGTTGGTTTTAGGATTATTGGGGATACCGAAGCACAGTTTGGTGAATTCCCATGGATGGTAGCAATACTTAAAGAACAAACTTATCAATGTGGTGGTGCACTGATTACTCCAAAAGCTGTCCTAACAGCAGCACACTGTGTAAAAGATGTAAAACCTTCAGAACTTCGAATACGTGCCGGTGAATGGGACACCCAAACCAGCAATGAACTTCCATATCAAGATCGTTCGGTTGACAAAATTACGGTACACGAACAATTCCATGCCGGTGCACTTTACAACGACGTCGCTGTGGTATTTCTTTCTCAACCTGTTGACATAGCTGAGAACGTTGACATCGTTTGTCTACCTGATAATAACGATGTCTATGACGGAAGTAAATGTTTTGCCAGTGGTTGGGGCAAGGATGTCTTTGGTAAGGAACATCAGGTGATTTTGAAAAAAGTTGAATTACCTATTGTACCTCATGATACTTGTCAAAATATTTTGCGTTTCGTATTGGATCGTACTTTCATTTGTGCTGGCGGTGAAAAAGGAAAAGATACTTGCAAGGGTGACGGTGGAAGTCCATTGGTCAATTATTATGTTCAAACTGGAATAGTTGCATGGGGTATTGGCTGTGGTGAAGACGGAACTCCGGGAGTTTATGCTAACGTTGCCGAACTTAAACATTGGATCGACGAACAAATTGTTTTTAACAAT
>XM_014749851.1_Polistes_canadensis
ATG------------------------------TCGCGAAATCTGTTTATTATTTTCGCTGCCCTCTTTGCGGTATGTTTCTCTTCGTTGATCCCACGGTTACCGGATCGAATCGTAGGTGGAAAACCAGTTAGTATTCTTGAACACCCTTATCAAGCAAGATTGTTAGTGTATAATAGTCACACATGTGGTGCATCTATAATTAGTCAAAAATGGGTCATAACTGCTGCACATTGCACACGTTAT---CCAATAAGTAGTTATTATGTATCAGTAGGCAGCAGTGCG------------------AACTATGGTATTAAATTTTCTGTAAACAGAATTATATCTCATCCAATGTTTAACCCTAAAACCTTAGATTACGATGTCAGTCTTGTTGAGATCAAGGGAACAATAGGGTTAAGTAGTGTAACACAACCCATAGTACTTGCAACCTCCGAACCAAGA------GGTGCTATAGTGAATATTACTGGATGGGGTGCATTATCGGAATCAGGCAATAGTCCAAGCATTTTACAAGCAGTTAGTGTACCCATTGTAAATAGAGTTCGTTGTCAAAATGCTTACGACGCCAATGTTACCGAAAGAATGATTTGTGCCGGTGTGGAAGGTGGTAAAGATTCCTGTCAAGGTGACTCTGGAGGACCACTTTCAGCAAATGGTACACTTTATGGAATTGTTTCATGGGGATATGGATGTGCTCGACCACGTTATCCAGGTGTATATACTAACGTTGCACTTTTACGCTCGTGGATTGCAAAAATGAGTGGCATT------
>XM_014758654.1_Polistes_canadensis
ATGGTCTTGGCTCAAGATGGACCATCATGCGTTAATCCTTTGGGAGCGAACGGTATATGCATAAATATTAGGAAGTGTCCATGTGGCATCAGTTATAAAGATAATGATAGAATTGTTAATGGTGTACCATCAACATTGGGTTCCTGGCCATGGATTACAGCTTTAGGATATCGCAGTAAGTTCCTTTGCGGTGGAACTTTAATTTCTGCTCGACATGTCGTCACGGCCGGACATTGTGTTTATAAT---CGAAAAGATTTATATATGGCACGTCTTGGAGATTTAGATTTGGAAAGTACTGAAGATGCTGAACCAATTAACGTTTTAATAGAAAATAAAATTTTACATCCGGAATACAATCCATCGAGTCATGTTAACGATATTGCTATACTCAGATTGGCGGATGAAATTCCATTTTCACGAAATATTCATCCTATTTGTTTACCAATTAGCGAACCATTACATTCCAATACATTCCCTTTCATTGCTGGATGGGGAGCAATTTATTTCAATGGTCCATCGAGTAGTAAACTTTTAGAATCACAAATTCCCATAGTTAAGCAAGAAAAATGTCAAAATGCATTTAAAGCAATTATAGATGATCGTATTATATGCGCTGGTTATGCTGGTGGAAAAGATGCATGCCAAGGTGACAGTGGAGGACCGTTGATGAACAGTTATTATCTTATTGGTGTTGTATCTTATGGATATCGATGTGCAGAACCTGGTTATCCTGGAGTTTATTCGAAAGTTTCATCTTTCCTCAATTTTATAATAGATAATCTTATA---------
>XM_014742408.1_Polistes_canadensis
ATG---------------------------------------------------------------------------------------ATTCTCCAACCATCGAATAGGATCGTTGGAGGCGCTTATATAAACATCACGTTCGTTCCATACATGCTCTCGCTCATGTTGGGAGGTCAACACATATGTGGTGGTGGTATTCTTAACGAAAATTTCGCTATAACGGCAGCACATTGTGCCCAAGTAAGACGTATAAATGATTCCACAGTTCGTAGCGGATCTTCTTATAGAGAC------------AAAGGTGGTGTCATTCACAATGTAGTAAAAGTAATCAACCATAAAAAGTTTAATTCGAATACAAACAATTATGATATCGCAATCCTAAAGATACACCCACCTTTTAAATATGATAGTACTACTCATCCATTAAAGATACCGTTTAATGAATCGACT---CCTAGTGATTTCGGCCTTGTAGCTGGTTGGGGATACTTTTTGAACTTCGATCCGCTCTCCGAACAATTGCAATACGTTTTACTACCAAAAGTATCGAAAGACAAATGTAAAAAAGATTATTCATTTGACGTAACTGAAACTCAAGTATGTTATGGATTGAATGGAGGACATGACGCTTGTAGAGGTGATTCAGGTGGACCAATGGTTTTGGATAATGTTTTAATCGCTGTGACATCGTGGGGTGATGGATGTGCACACCCAAATCAGCCGGGTGTTTATACTGATGCTGTTCTACTTCGTGATTGGATAAAGAACAACATTGGAAAACAT---
>XM_014749849.1_Polistes_canadensis
ATG---------ATCAAGTTGGTGATACTAATTTCCTTCCTCGGTTCTTCAGTAACGTCTAACATCATTGATTCAAGCTATAGAATAAGCCCGAAGTCAGTGGGGCAAAGAATTATCGGTGGAGAGGATGCCGTTATAGAAGAATATCCATTTGCAGTTTCTCTACAGAACAACGTTACACATTTCTGCGGCGGTAGTATTATCAGTGATACGTGGATAATAACATCGGCTCAGTGTGCTCTGAGTATAAACGTGAGAGAATTTCACATCAGAGCTGGAAGCACGTATTATTAT------------AAAAATGGCATGACGTATAACGTTGAAAAGATCGTCGTTCACCCCGCCTTCAATTATCACAATTACGATTTCGATGTTGGACTTATAAAATTGAAAAGAAAAATAGTCTTTGATAAATTGAAACAACCAATTAAATTACCAGAAAAAGATCAACAAAAGGATGGTGTTGAAATTACTATCGTCGGTTGGGGAACAACACAGAATCTTGCTCCTATGTCCGAAAATCTTCAAAAAACTAATATACTCAAAATTAGTAACGAAAAGTGTACTGTGACGTACGGATATCAGCTGACCGATCGAATGTTTTGTATTATCTCC---GATGATAGTAAGCCTTGCGTCGGTGATTCCGGTTCATCGGCTGTAATAAATAACACGTTAATTGGTGTAGCATCGTGGAGCGGAGCTTGTGAA---TTTTCATACCCAACTGCATACACGAACTTATCCAAAATGATAGATTGGATTAAAGAAAATACTGAAATATCC---
>XM_014751149.1_Polistes_canadensis
ATG------------------------------TTATTCCAATACCTACTTGCCACCTGCCTGTTAATTCAGGCATGCTGG---------GCCACACCTTTAAACCCACGTATAACGGGTGGAAATGATGCCAAACCTGGCCAATTCCCATACCAAGTATCTGTCCAATGGGGTATACCACATGTTTGCGGTGGATCCCTCATAACTGAAGATTATGTATTGACCGCTGGACATTGCGTATTGAAG------ATTGGAAAATTGAAGGTTGCAGTTGGTAAACATTATCTTGTTGAAACCGAA---AAAACTGAACAAGTTGTCGACGTTAGTCAGACGATCGTCCACTCAGGCTACAAGGGAGGTGTAGCACAACACGATATCGCTCTGTTGAAACTTAAAACACCATTGACGACCAACGCAAGAGTAGCACCACTTCAGCTTCCAGTTCAAGATCAAGTACAAACCGGA---TTTGTTGTTCTTAGTGGATGGGGTTCGGTAAGAAACGTTTTACCACTTCCAAAGGTTCTTCAAACAGCAACATTAACTCTCATGGAAAACGATGAATGTTTGGCTAAACTCCAACCAGAACTTTTCCCGACTCAAGTTTGCACCAGTGCAGGATCTAATCTTTCTGCTTGTTCTGGTGACTCTGGTGGTCCATTAGTTGTCCAA---------GTTGGTATCGTTTCATGGGGTACTCCATGTGGT---CATGGAATGCCATCAGTTTATACACGCGTTGCTTCTTACTCCGACTGGATCCATCAACATGTTAAA---------
>XM_014751150.1_Polistes_canadensis
ATG---------------------------------------------------------------------------------------TTAGCCCAAAGACCAATAAGAATAGTTGGTGGAAAAAATGCAGAAAAAGGATTATATCCCTGGCAACTGTCCATTCATTGGGGTGATCCTCACGTATGCGGTGGAAGTTTGTTAACAGCAGGCTGGGTGTTAACAGCTGGCCACTGTAAAACTTTGCCGAAAAGAGGAGAATTTCTTATTTTAGCTGGTAAACATAAGTTGGGTGTTTTAGAA---GATACTGAACAAAGTAGGAAGGTTGTTGAAATATTTGTCTATCCTTTATACAACGGATCCGTAGCACCGTACGATATAGCATTGATGAAATTGGAATCACCATTCGAATTGAATCCATTCGTATCAACGGTTCTACTACCATATCCAGAAACTATTCCCGAAGGT---GAAGCCATATTAACTGGATGGGGTAGCATCAGAACGAAATTACCCAATCCAGAAATTCTTCAATCCGCTATGTTACCTATCTTAAATTACGATTTATGTAAACGTACGTTGGACAATCCTTTGCATCCTTCGAATATTTGTACAGGACCATTGGGTAGTTTATCAGCTTGCAAGGGAGATTCAGGAGGACCATTGGTAGGCCAAGCAGAAATAATTGGGATAGTTTCATGGGGTCTTCCATGTGGCGGTAAAAATGCACCATCGGTTTACACTAGAGTATCTGCTTACATCACTTGGATTACCTGGTTGATGTTGAATCAT---
>XM_014743483.1_Polistes_canadensis
ATGAAGATTTACAAAATCTCCCAAGCTTGTTTGACATTAACTAGAAAAGAAGGTCAATGTAAACTAATTAACGAATGCGTATGTGGAACGAACATTAAAAGTGGTACTAGACTCGTAGGTGGACGACCGGCTGATCCTCGCGAATGGCCTTGGATGGCAGCATTACTTAGAAAAGACGCGCAGTATTGCGGAGGTGTTCTCATCACGGACAGACACATACTCACAGCTGCCCATTGCGTTCGAAATTTCAAGACACGAGACATCCGTGTTAGATTGGGTGAATATGATTTTACCAGAACCGATGAAACCAGAGAGTTGGATTTTGCAGTTGTAGAAATTAGAGTACATCGGGATTTTGATTCAACCACTTATGAAAATGATATTGCTATTATCAAGATACATCGACCTACGCCTTTCAACAGTTACATTTGGCCAATCTGTTTACCGCCAATCGATCAAACCTTTGAAAACAAGACTGCTTTTGTTACTGGCTGGGGATCGCAGTATTATGGTGGACCAAGTAGTACCGTTTTGATGGAGGTTGCAGTACCGATATGGCCTCAAGAAATGTGCACTAGGAGCTTTAGTCAACGTGTCACGAGGGCTACTATGTGCGCAGGCGCTTATGGAGGTCGTGACGCTTGTCAGGGAGATTCCGGTGGTCCTTTGGTTTGGGTGAAC------ATTGGAATAGTTTCCTGGGGTATACGTTGTGGTGAGCCTAACAATCCTGGAATTTATACTCGGGTAAACTTTTATCTCGATTGGATATTCGCGAATGCAGTATTT------
>XM_014755036.1_Polistes_canadensis
ATG---TGCGTAGCGATCATCATTTTGTTGGCGACATTGGCGTATTCGGACGCATTTATCGGTTTCGACTGCGGATGT---AATGTGTCAACTCTAAACGCAAAACCGTTCATTGTAAATGGAATCAACGCTAAATTT------CTCCCTTGGCATGCTACTTTGTATGAGGCGAAACAATTTATTTGTGGAGCAACAATTATAACAGAGAATTTTCTTGTCACCGCTGCTCATTGTGTTTTCGATAAGGACCCTAGACAATTTTACGTTGCAACTGGAAATACAAATCGTGATGAACAGCATGATCGTTTTGTCAAAAAAGCTAGGGTAAAACATATTTATGTTCATTGTAATTATTCATTAGGAAATGATGCTTTTGACATAGCTCTCTTACAAATTGAAGTACCATTTGTATTTACAAATATGTTAGTGCCAGCATGTTTA---------GATGGTAGTATTCAGTCTGGACTTGGAGTGGTTGCGGGATTTGGATTTACTGCCTCTATGTCATCC---AGCCCTCGTCTCCAAATTACAAAACTACCCTACGTATCTGCAACACAATGCAAAGCTATAAATAATCAGTATGTAACAAGTGATAAATTTTGTGCAGGCTATACAAATGGAACGTCTGTCTGTAATGGTGATAGTGGAGGGGGACTTGTAGGATTATGGTTTTTAAGAGGTATTGTCAGTATTGGTAATTTTTGTAAT---ACCCGTTTCTATTCTCTTTATACCCGCATTTCTTACTACTTACCCTGGATGCAAGAAATTATTTATAAACTAGAG
>XM_014758909.1_Polistes_canadensis
ATGCCAGCAAATGGTTTTCGGCAATTATGTTGGATGCAATGTCCATCGCAAGAAACCAATGCAACGATGCACGATTGCGACGGTGTTGTTTCTCTGAAATACAATCCTTTCATTACGAACGGCAGTATCTTTAATGAAACCATGATTCCATGGCACGCTACTTTATATTATCAAGAATTCTTTATTTGCGGAGCAACAATAGTAAAAAAGAAATACCTTCTAGCCGCAGCGCATTGCGTCTACGACAACGACCCAAATAAATATTATATTTTAACTGGAAACATTTATCGTGACTCCCTGCACGATAGATTCGTTAAAAAGGCCAAAGTTAAAAACATTTATGTTCCTTCTGATTATTACGAAGGAAATTATGCTAATGACATAGCAATATTGGAAATCGAAATACCATTTGTTTTGTCATCTACGTTAACCCCTGCGTGTATA---------AATGGTGATTTTCAATCTGGAATAGGTCTCGTTTCAGGATTTGGTAAAACACATGAAGGAACGTCC---AGTTCTATTCTACAATCTGTATTATTGCCCTATGTTCCTCGTGATCAATGTAAATCTCGAGATAATGAACTAATAACTAAAGATAAATTTTGTGTTGGATATGCGAATGGAACAGCTGTCTGCGATGGTGACAGCGGAGGAGGATTTGTAAATTTAGTTTTTCTACGAGGAATCGTAAGTCTCGGTACAACTTGTGATAGTTATTCATAT---TCTCTTTTAACGCGTATATCCTCTCATATAAATTGGATCGAAAATATAATTTCT---------
>XM_014753240.1_Polistes_canadensis
ATG---------------------------------------AAATCAGGCATATTTATTTTATTACTTATTGGGATAATATGTAGATGTGGTTGGAAAAATCCGTCGAGAATCGTAAATGGAGTTGAAACAGGTATAAATGAGTTTCCCATGATGGCTCGTATTCTATATCCGTTGCCAAATTATTGTGGTGGATCTATAATAACACCAAGACATATATTAACAGCAGCTCATTGCGTTGAACTAAATAATTTGAACAGTCTAACAGTCGTCGTTGGTGAACACGATTACACGAAAGATAATGAAAACGCGATGAAACGTTATTCCGTCGAGGAAGTAACCATCCATCCGGATTAT------TGGCAACATTTTAATGACATTGCAATTGTTAAAACAAAGGAGAGAATTGATTATTCGATGCAAGTTGGCCCAGTTTGTCTTTTTAATTACATGGACAAATTTGTTAACGAGACTGTAACGGCATCAGGTTGGGGTAAATTGAGTTATCATGGTGAAAATTCAAAGGTTTTAAGGAAAGTTGATTTGCACGTTATTACACCGAAGAAATGTTCTGATAGTTACAGATTTTTTTACAGTCCGAAAATGATTTGTACGTTTGAT---GTTGGAAAAGATGCTTGCAAAAACGACAGTGGTGGTCCAGTTTTATGGACAAGTCCAACTGTTGGTGTAATTAGTTTTGGTAGAACCTGTGCC---GATGATTATCCAGGTGGTAACATGAGGGTCACCAGTTATATGGATTTTATTGAAAAAGCTACAACCGGTGAAACA
>XM_014758061.1_Polistes_canadensis
ATG---------------------GCTAGATGCAATTTTACAACTTTATTTTTAATCGCTACGTGGATGTCGGTTGCTATTGCAGAGATTCGCGTTTCGCGTGTTAAAAGAATAGTAGGAGGACAAGACAGCGATGAAAATGAGTTTCCATTTCAAGTTTCCTTACGATATTCGGACACTCACATTTGTGGGGGTGCATTGATAAGTGAAAGACATGTTTTGAGTGCTGCACATTGCGTGTGCGAAGAACCTTATGATGATTTATCGGTGGTTACCGGTACTATAAGTGTTAAA------------AAAGGTGGTAAGTATCATAAGGTTAAAACCATCCATTGTCATCCCGAATACGCCGAGGATTCTTGGACCCACGATTTGGTAGTCATCACGTTGAACGACAACGTAATTTTGAGTTCTAGTCAAAAGCCTATCGACTTGCCAATTTCGGATACCTTG---GAAAACGTATCCGCGACTTTGACGGGTTGGGGTAGACATCATTCTCATGGTCCCTTGTCAGACATTTTACAAAAAGTTACTCTCACAACTATTACTAACGAAGAATGTCAAACGTATTACAATAATACTATTTTACCGTCTCATTTATGTACCTTAGAACATAAGGGAATTGGCGCCTGTAAGGGCGATAGCGGCAGTCCACTAACTTACAATAATCAAATTATCGGTATATTTTCTTGGACAAAGCCATGTGCA---GTTGGTTCGCCCGATGTCTACACCAGAGTTTATCAATTTATAGATTTCATTCGAAATGCTACGCAATATGAAGAT
>XM_014758060.1_Polistes_canadensis
ATGAAGACAACAGAGGACGGATTTGTTGTAATGATAGGCCATTTTTGCAACGGACCGATCGACGTCTCTGTGGTAAAAAAAGCAGAGATTCGCGTTTCGCGTGTTAAAAGAATAGTAGGAGGACAAGACAGCGATGAAAATGAGTTTCCATTTCAAGTTTCCTTACGATATTCGGACACTCACATTTGTGGGGGTGCATTGATAAGTGAAAGACATGTTTTGAGTGCTGCACATTGCGTGTGCGAAGAACCTTATGATGATTTATCGGTGGTTACCGGTACTATAAGTGTTAAA------------AAAGGTGGTAAGTATCATAAGGTTAAAACCATCCATTGTCATCCCGAATACGCCGAGGATTCTTGGACCCACGATTTGGTAGTCATCACGTTGAACGACAACGTAATTTTGAGTTCTAGTCAAAAGCCTATCGACTTGCCAATTTCGGATACCTTG---GAAAACGTATCCGCGACTTTGACGGGTTGGGGTAGACATCATTCTCATGGTCCCTTGTCAGACATTTTACAAAAAGTTACTCTCACAACTATTACTAACGAAGAATGTCAAACGTATTACAATAATACTATTTTACCGTCTCATTTATGTACCTTAGAACATAAGGGAATTGGCGCCTGTAAGGGCGATAGCGGCAGTCCACTAACTTACAATAATCAAATTATCGGTATATTTTCTTGGACAAAGCCATGTGCA---GTTGGTTCGCCCGATGTCTACACCAGAGTTTATCAATTTATAGATTTCATTCGAAATGCTACGCAATATGAAGAT
>XM_014744207.1_Polistes_canadensis
ATG---------------CTGACAATCATCAATAATCCTATCACCATGCAGGCCTTCACTACCTTGTTAGTTGTTCTTTTGGCAACCGCCGTTTATGGCGGTCCAACTCGTGTCGTCGGCGGTACTGATGCACCAGAAGGAAAATATCCATACCAAGTATCATTGAGAGCTCCCAGT---CATTTTTGTGGTGGTTCAATCATCAGTTCACGTTACGTCCTCACTGCTGCTCACTGTCTTGTCTCTAAAACAGCATCACGAGTTACTGTCCATGTTGGTAGCGTTTTATTGAAA------------GAAGGTGGAAAAGTTTACCAAGCAGACAAATTGATTGTCAACAAGAATTACAATCCCTACAAACTAGTCAACGATGTTGCTCTTCTCCATGTCTCGAAAGATTTCGTATTCTCAGCATTAGTACAACCAGTAAAATTACCATCCAATAATGCCGTCAAAGCTGGAGACAATGTTGTTTTGACTGGTTGGGGAAGAATTTACTTGAATGGACCTATTCCTAATCATCTTCAACAACTTCAATTGGCCGTTGAAAGTCAACAAAAATGCCAGGCAACACATAGG---GGAGTAGTTGACAGCCATATCTGTACGTTTACCAAGCGTGGTGAAGGTGCTTGTCATGGTGATTCTGGTGGTCCACTTGTTGCCAATGGTGTCCAAGTTGGTATTGTATCTTACGGACACCCATGTGCT---GTAGGATACCCAGATGTATTCACAAGAGTCTATTCATTCGTCGATTGGATTGCACAGAACGCAGTA---------
>XM_014759782.1_Polistes_canadensis
ATG---------------------------TTGATATTTCTTTATATTTGTAGTATAATCACTATATAC------------GATACAATAGCCGATTCGACAGTTCCTAAAATTGTCGGAGGTTTACCCGCAGAAGAAGGACAATATCCACATCAAGCTTCTCTTCGTTATAAAGATAAACACTTTTGTGGGGGTTCCGTTTTAAATAAAAGATGGATCCTTACTGCAGCTCATTGTCTTGCTGGATTAGAAGCTAGCAATATAACCGTTGTACTAGGAACTAATACCTTAAAC------------AAAGGTGGTGACATGTACCAAGCAAATGTAACAATAGCACACGAGGAGTATGATCCACGAAAAGTGAAAAATGATATTGGATTAATTAAACTCGATAAGGATATTGAATTTACTGAAAAAGTTAAACCAATTAATTTACCGATAGAAAATTATCAAAAAACTGACAATTATGTTACATTGTCAGGTTGGGGTAGAACGAGTTATCCTGGATATTCACCAAACGAGCTTCAGCATATTAAATTAAGAGTAATCGATCAAAAAAAGTGTGCCACAATGGTAGTGATTCCCGTTACAGACTCTAACATTTGTACTTTAAATCAATTCGGACAAGGTGCTTGTCATGGTGACTCTGGTGGACCTCTTATCAACGGAGACGAACAGATCGGAATTGTTTCATGGGGTATTCCATGTGCA---AGAAATCTACCTGACGTTTTTACTCGTGTATTTAATTACCTAGATTGGATAAAAAGTCATATTAAAGAAGAGGAA
>XM_014743143.1_Polistes_canadensis
ATG---------------------------------GCAATGACAGCTCTCTTACTACTTGGCCTAATCGCCGCCTGTTACGCAGCAGTGCCATATTTAGATCCA---AGAATCGTAAACGGACAGGACGCAAAGCCAGGAGAAATACCATACCAGGTCTCTCTTCAAGTAAAAGTATCGCATTTCTGTGGTGGTTCAGTTCTCAACGAGAACTACGTCATTACTGCTGCTCATTGTGTTGTCACTAAAACAGAAAATGGAATTCAAGTGGTAGCTGGTACAGTCAATTTGAAC------------AAACCAGGCTCTGTCCATAATGTTGCAAAAATAATCGTACACGAAAATTACCCAAGTGATTCTTATAAGAATGACATAGCATTGTTAAGGGTAGTCGAACCTTTCTCCGAAAGTAAACTGTTATCTTCCGTACACCTGCCATCATCTCATGACGTTAGTGCCAAAGATGTCGCAGTTGTTTCTGGATGGGGTAGACTTTGGCAAGACGGTTCCACTACCAAGAAATTACAACGCGTACAGATTTACATTGCTGATCAAAGTTACTGCAGAAGCATGTATAAATATGCTATTCATGATTCCCATGTATGTGCTTATGATCCATCTGAAAAAGGATCCTGTAACGGTGACTCTGGTGGCCCCTTGACCGTTAATGGGAAACTCGTTGGTTTGGTTTCATGGGCTAAGGCTTGCGCCCTTACAGATTACCCTACGGTCTACACTCGTGTTTCCGAGTTCAGAAGCTGGATAAATGCTAACTCAAAAGCT------
>XM_014753241.1_Polistes_canadensis
ATGTTTTCGCAAGATTTATCACCAGGTGTCAATTATTACGTATATAATCCTGACTATCCAGATTATTATATAGGACAACATTGTAAATGCGGTTGGAAAAATCCGTCAAAAATAGTAGGAGGTGTTGAATCTGGTATTAACGAATATCCAATGATGGCAGGTTTGGTTGATTTTACCAAATTATTCTGCGGTGCAACCATAATAACACCGCGACACGTGTTAACTGCAGCCCATTGTGTTATACAAGATAACTATGAAATATTAGGAGTCATTGTTGGGGAACACGACGTATCAACAGGTCAAGATAACGTGACTCGACTTCACAAAGTCAATAAAATAATCATTCATCCTGATTAT------TCGGCACGTGTTAATGACGTTGCTATCGTCAAAACAGAAAAGAAATTTGATTATTCAATGAAAGTTGGTCCAGCTTGTCTATTTTATTATATTCAACGATTTACGGGAGAAGCTGTCACGGCATTAGGCTGGGGTACAACCAGTTTTGCCGGTCCTAAATCGGATGTATTGATGAAAGTTAATTTGCACATTATTTCAAATCACCAATGTGTCAGGTACCAA---CCTAAAGTATCCTCCAAACAAATTTGTACCTACGAT---AAGGGTAAAGATTCCTGCCAGTTTGACAGCGGTGGTCCCGAATTATGGCATAATCCAAGTCTTGGGGTTATTAGTTATGGTAAAACCTGTGCC---GATGAATTTCCCGGTGTTGCCTCGAGGGTTACTAGTTTTTTGGATTTTATTATTAAATCTACACCAGGAGAAAAA
>XM_014751311.1_Polistes_canadensis
ATG---------------------------------TTTAGAGTTTCTAATGAAAAATCAAAATTGTTAATTGAAAATAAAAATGGGGAAAGCGGAACGCGGACCGCCCGGATCGTTGGAGGTGAAAACGCGATACCGCGAGAATTTCCTTGGTTGGTCAGCATTACGAGAAAGGGTGGCCATTTTTGTGCCGGTACTATACTCAACTCAAGATTCATTCTGACCGCCGCGCACTGTTTATGCTCAATTCCGATACGTCAATTACGAGTGACTCTTGGCGAGTATGACTTGAAA---GGCCCGGAACCAGCGGCGAGAGAGGAAAGTGTCATTAACGCGGTGGTGCATCCCGGTCACAGGTGTGGCCGATACGTCGACGACATCGCCCTGTTAGAACTGGCGAGGCCGATTACCTGGTCGGAAAGCGTGAAACCCGCCTGTTTGGCGGCATCAGGAAACCCATACAGAGGCGAGAACGCAATCGCCGCTGGTTGGGGTTGGCTCGAAGACAGATCTAGAAAAGCAGACGTGATGCAGAAAGTAAAGGTTCGAGTGGTGGAGAACAACATTTGCAGAGAATGGTACGCCACACGCGTGGAATCGCAACAAATGTGCGCTGGGCACGAGGGGGGTAGGGACTCTTGTTGGGCTGACAGCGGTGGTCCTCTTATGGGAAGAACAATGGTCATCGGTATAGTTTCCTCTGGAGTGGGTTGTGCCCGACCACGTCTACCTGGTGTTTATACGAGAATCTCCGAATATATATCTTGGATCACGCAACAAATAACGTTAAAAAGA
>XM_014756875.1_Polistes_canadensis
ATGCATGGTCAATTGGACGAAGGGAGCGAATGTTCCATAAATGGGAAAAAAGGAATTTGTAAATTAATATCTGATTGTATTTCCACGTGCGGTATAAAGGGTAAAACATTGATCGTCGGTGGTGAAAAAGCAGCTGCACGAGAATTTCCTCACATGGTAGCACTCGGTTATGAATCTAGTTGGAAATGTGGAGGAAGTTTGGTCTCAAAGAGATTCGTTTTAACGGCTGCCCATTGCTTACGCTCAGATGGCGTTGCTCCAACTGTAGTGCGAGTTGGTGATCTCAATCTGGTATCAACGAATGATGCCAATCCGAAAGATTACAAAATTATTGAAAAAATTCGAAATCCACAATACAAGCCTCCATTGTTGTATCACGACATTGCGTTACTTAAACTAGAAACCGATGTAGAATTTAATGAATTTGCTAGACCTGCTTGTTTGCAAACTGCTTTACCTGATTCACCTGAAAATAAGGCTACCGCTACAGGATGGGGTATCGTTAAATTTGACACCGGAAAATCAGACGATTTGTTAAAAGTCACTATAAATGTCGTTAACCATACATCTTGCAACAAATTTAGCTATGGTATCGTCAACGAATGGCAAATATGCGCCGGTGAA---TTTGGCAAAGACACTTGTGGGGGTGACAGTGGCGGTCCATTGTTATGCATGTACAACATCATAGGTGTTACCAGTGCAGGTCAGATATGTGGT---TTATATTCTCCAGGACTCTACACGAAAGTATATAATTATGTTCCTTGGCTGGAAAGTGTAATCTGGGCAGAACAC
>XM_014742714.1_Polistes_canadensis
ATG---------------------------------ATTCGTTTTACAATGTCCTATTTGGCTTTCTTCGTGGTCTGTCTTGCTACAGTATTTGCCGAACCACCCGAGCGTGTAGTAGGAGGTACACGAGCTGCTATTGGTGAATTCCCCTATCAAGTTTCCATAAGAATTGGTAATCAACATACGTGCGGTGGAAGTATCATCTCTTCAAGACATATTCTAACTGCTGCACATTGTGTTAACAATGGAGCTCCCAACAACTTTACCGTTGTATCTGGAACTAACAGTCTTAGT------------AATGGTGGTGAAGTTCACGGCATCAGTTCTGTTTCTGTTCATCCCAATTACCAGGAAACTTCTTGGATCAACGACGTTGCTGTTATTACGTTAAGATCACCTATATCGTTCAACAGACTTCAAAGTGCTATTCCATTG---GTCGATACGGAAGTGCCGAATGGTAGTCTGCTCAATTTGAGTGGATGGGGTAAAATTTCAACTAATGGTCCACTTTCTAATGCATTACTGAAGACCTATTTGTTCGCTGAAGATTATGCCGTTTGCCAACAAGAGCATACGATACCCATCTATCCAAGTCAAATTTGTGCACTTAATCGAGTAGGAATTGGTGCTTGCCAGGGTGACAGTGGTGGTCCACTCACTTACAACGGTAAAATTGCTGGCATTGTTTCATGGGTTATTCCTTGTGCT---CGTGGAGTACCTGACGTTTTCACCAAAGTCTCGGCTCACCTAAACTTCATTAAATATGTTGTCGAATCCACA---
>XM_014749848.1_Polistes_canadensis
ATG------TCAAATAATTCAAGTGAATCAGTTAACGCTATCAGTATTAAAGATGTACTAACCAAAGCACTTTCCATTCATGATGGTACGCTCATCAAGAATATAGCTCAAGTCATTCCACAGAATCTTTATGACGGTCATACTTTCGATTATGACGTTGACTTGATAAAGGTGTCCATTCACATTTGCGGTGGTGCTATTATTAACGAAGAATGGGTTATCACAGCTGCTCACTGCGTAAAAGGTTCATTCGCAGGATATATATCGATAAAAGCAGGAGTATCGGATTTAAAA------------AAGATAGGTACGGTGCTTCGTGCTAAGAAAATTTTAATGCATGGGTTTTATAATCCGCGTAATTCGGATTATGATATTGCATTGATTCAATTAGAGAAGCCACTTCGTTTTGATTACAATATAAAACCCGTATTGTTACCAAAAATTACGGATCAGAAGGCAGGTACTAAGGCCGATGTGACGGGCTGGGGAGTTTTCAAAAAGGATGGTGTAGTGACTGATAAATTACGCGAAGTAAGGGTGCCAATCGTTTCGAATTCCAATTGTTCGTACTTGTATAAACGTGCAATTACTTCAAGGATGTTGTGTGCTGGTTATGTAGGTGGAAAAGATGCTTGTCAGGGCGACAGTGGAGGACCATTAGTACAACAAGGGATATTAATTGGCATTGTATCTTGGGGTTACGGATGCGCAGAACCGTTATATCCTGGTGTTTATACAAGAGTAGCAGCTTTTAGATCTTGGATAGCTAGATATTCTAAAGTA------
>XM_014756903.1_Polistes_canadensis
ATGGTTGCAGTTGTCAACATTTTTGTTAATAATAACAAGAAACATGTTTTAAATCCTCCTCAAAATCAATCTAAATGTTCAAAACAATGCACAAGGTCTGATCCA---CTTATAACTGGCGGCGAGATTGCAACACCTGGTGAATTTCCACATATGACTGCATTAGAGAAAATACTAAAGTTTATCTGTGGAGGCACATTAATTTCACCTTATTGGGTACTTACAGCTGCACATTGCTCTCATGGGCCAAACGGTGCTCCAAATGTTGTGAGAGTTGGTCTTCATAATATAGAGGATAAG------AAGTCTGGAATTATGATTCATATAGAAAGAATAATACGACATCCATTTTACAAGCCTCCTATAATATATGCAGACATAGCTCTTATTAAATTACAAGAAGCTGTTGAATTTAGTACTTTAATCAGACCAGCGTGTCTTCAACAGTACGATAAATTA------TGCTCAACAGCTTGGGTTAGCGGCTGGGGTGCTACAAAATATTTTGGTAATCCGAGTAAAAAATTGCGAAAAGCAGAACTTGATTTGATAAGTAATATTGCATGTTCGTTAAGATATAATAATGGTATAACACCTAGTATGATATGTGCGGGTCAACTTGATATTAAAGATACTTGCCAAGGAGATTCTGGTGGCCCTTTACAATGTCTTTACCAAGTTATTGGAATTACAAGTTTTGGCGCAGGTTGTGCGATTGAAAATTCACCTGGTGTGTATACAAGAGTCTCATATTATCTTAATTGGATAGAGGATATTGTCTGGCCAGAAGAG
>NM_001323337.1_Polistes_dominula
ATG------------------------------AATTGTGGTAAAATTATTTTATTATTTATAACGATAATAGGAGTTGCATGTAAATGTGGGTGGGATAATCCGTCGAGAATAGTAAATGGTGTTGAAACAGAAATCAATGAGTTTCCCATGGTGGCACGTTTAATATATCCATCACCAATGTATTGTGGTGGTACCATAATAACACCGCAACATATAGTAACTGCTGCTCATTGTCTTCAAAAAACCAATTATACCGGTATACATGTAGTTGTCGGTGAACACGATTATACGACAGATACGGAAAATGTGACCAAACGTTATACTATTGCGGAAGTAACTATACATCCGAATTAT------AATTCTCATAATAATGATATTGCAATTGTTAAAACAAATGAAAGATTTGAATATTCGATGAAAGTTGGACCAGTTTGTCTTTTTAATTATATGACTCGATTAACTAACGAGACTGTAACAGCATTAGGTTGGGGTAAATTAAGGTATAATGGTCAAAATTCAAAGGTTTTAAGAAAAGTTGATTTGCACGTTATTACAAGGGAACAATGTGAAACACATTATGGAGCTATTGCAAATGCGAACTTACTTTGTACGTTTGAT---GTTGGAAGGGATGCTTGTCAGAACGACAGTGGTGGTCCAATATTATGGAGAAGTCCAACTGTTGGTGTAGTTAATTTTGGTAGAACCTGTGCA---GATGATGCACCTGGTGGTAATGCAAGGGTCACCAGTTTTATGGAATTTATTCATAACGCTACAATCGGAGAAACA
>XM_015320215.1_Polistes_dominula
ATGAATTCAGTAATTACATCTACTTCAGCACCTTCTTTGAACAAACTAGAGAATAGTTCTAACATATTTACTAATAATATGAAACAGTGTACAATGTCTGATCAA---CTTGTAAGTGGTGGCACAATTGCAGCACCTGGTGAATTTCCACATATGACTGCATTAGGGGAAATATTGGAGTTTCTTTGTGGGGGCACATTAATTTCACATTATTGGGTACTTACAGCTGCACATTGTACTCGTGGGGAAAACAGTGGTATAAATGTTGTGAGATTTGGTCTTCATAATATAGAGGATAAT------AAGTCTGGAATTATGATTCATATAGAAAGAATAATACGACATCCACTTTACAAACCTCCTTTATTGTATGCAGACATAGCTCTTATTAAATTACAAAAAGCTATTAATTTTAGTTCTTCAATTAGACCAGCATGTCTTCAACAGTTCGATGAGATA---------CCAAAAGCTTGGGTTAGTGGCTGGGGTGCTTTAGAATTTAGTGGTGAAAAAGTTACAAAATTGCGAAAAGCAGAACTCGATATGATAAGTAATATTGTATGTTCATTAACATACGGTGATGGTATAACACCTGGTATGATATGTGCGGGCGATCTTGATATTAAAGATACTTGCCAAGGAGATTCTGGTGGACCATTACAATGTCTTTATAAAGTTATTGGAATTACAAGTTTTGCCCAAGTTTGCGGGAATTCAAATTCACCTGGGGTGTATACAAGAGTCTCGTATTATCTTAATTGGATAGAGGATATTGTCTGGCCAGAGAAG
>XM_015330729.1_Polistes_dominula
ATG---------------------------CACATCTTAAGATTTTCCTTAGAAACTTGCATATCAGCAAATATCAATGTCCCATTTAGTGCTATACCACTCTCTAGTAGAGTAATCGGAGGAAAGGATGCTGATGACAATGCATTTCCTTATCACGTATCCATACGATTATACGGATTTCATATTTGTGGAGGATCAATTATTACTGATCAATGGATTTTGACAGCAGCTCATTGTCTTAATACTCGTAATATTAGGAATACATTTGTAGTAGCTGGCAGTAATAGTGTTCTA------------TCAGGTGGCATTGCATACGATGTGAAAGAAATGATCGTTCATTCGGAGTATCAAATAGGACCTATTTTAAATGACATTGGTCTTTTAAAAATTGTTGGTAGATTTAAATATTCTAACGCAATCAGACCCATTCGACTCCCAGATGAAGACATCGATGAGACGGATCGTACTGCAATATTCACTGGTTGGGGAGATACCAGAACGGGTGGAAGC---ACAAATTGGATGCAACTAATAAGTTTAAAAATTGTTGAATTCTCGAAATGCAAGATGATATAT---CCATCAATTACAAGGGCCAATATTTGTACAGATAATAGCTATACATATGGTGTTTGCTATGGTGATTCTGGTAGTCCGCTTGTCTTAGATGGTGTGCAAATAGGTTTAGCCTCTTGGGTTACACCGTGTGCT---AAAGGATTTCCAGATGTTCACACAAAAATTTACAGTTATATAGATTGGATTAAATCACATATTAGT---------
>XM_015320214.1_Polistes_dominula
ATGAATAATAAAATGATGAATGCTGTAAATAGTAGTACACAGTACAGTCATAATCCATTCTTAAATTCAGTAATTACATCTAACAAACAGTGTACAATGTCTGATCAACTTGTAAGTGGTGGCACAATTGCAGCACCTGGTGAATTTCCACATATGACTGCATTAGGGGAAATATTGGAGTTTCTTTGTGGGGGCACATTAATTTCACATTATTGGGTACTTACAGCTGCACATTGTACTCGTGGGGAAAACAGTGGTATAAATGTTGTGAGATTTGGTCTTCATAATATAGAGGATAAT------AAGTCTGGAATTATGATTCATATAGAAAGAATAATACGACATCCACTTTACAAACCTCCTTTATTGTATGCAGACATAGCTCTTATTAAATTACAAAAAGCTATTAATTTTAGTTCTTCAATTAGACCAGCATGTCTTCAACAGTTCGATGAGATA---------CCAAAAGCTTGGGTTAGTGGCTGGGGTGCTTTAGAATTTAGTGGTGAAAAAGTTACAAAATTGCGAAAAGCAGAACTCGATATGATAAGTAATATTGTATGTTCATTAACATACGGTGATGGTATAACACCTGGTATGATATGTGCGGGCGATCTTGATATTAAAGATACTTGCCAAGGAGATTCTGGTGGACCATTACAATGTCTTTATAAAGTTATTGGAATTACAAGTTTTGCCCAAGTTTGCGGGAATTCAAATTCACCTGGGGTGTATACAAGAGTCTCGTATTATCTTAATTGGATAGAGGATATTGTCTGGCCAGAGAAG
>XM_015322718.1_Polistes_dominula
ATGAGAGATACTGTCAGCACTTCACCACATACTATTCTTGGAACCCAAAATCAACCTACTAAAACAAACAACAATTGCGAACAGAGACATGCTAAAGGTGTTGGTTTTAGGATTATTGGTGATACAGAATCACAATTTGGGGAATTCCCATGGATGGTAGCAATTCTTAAAGAAGAAAGTTATCAATGTGGTGGTGCTTTAATTACTACAAGAGCTGTCCTAACAGCAGCACATTGTGTTAAAGGAGTTAACCCTTCAGAACTTCGTATACGTGCTGGTGAATGGGACACTCAAACTAGTAATGAACTTCCATATCAAGATCGTTCTGTAGACAAAATTGTGGTACACGAACAGTTCCATGCTGGTGCTCTTTACAACGACATTGCTGTTGTAATTCTTTCTAAACCAGTTGACATAGCTGAGAACGTTGATATTGTTTGTCTACCTGATAATAGCGATGTTTATGACGGAAGTAAATGTTTAGCCAGTGGTTGGGGCAAGGATGTCTTTGGTAAGGAACATCAAGTAATTTTGAAAAAGGTTGAATTACCTATCGTACCTCATGATACTTGTCAAAATGTTTTACGTTTCATATTGGATCGTACTTTCATTTGTGCTGGTGGTGAAAAAGGAAAAGATACTTGCAAGGGTGACGGTGGTAGTCCATTGGTCAATTATTATGTTCAAACTGGAATAGTTGCATGGGGTATTGGTTGTGGTCAAGATGGAACTCCGGGAGTTTATGCTAACGTTGCCGAACTTAAACATTGGGTCGACGAACAAATTGTCTTTAACAAT
>XM_015322715.1_Polistes_dominula
ATGAGAGATACTGTCAGCACTTCACCACATACTATTCTTGGAACCCAAAATCAACCTACTAAAACAAACAACAATTGCGAACAGAGACATGCTAAAGGTGTTGGTTTTAGGATTATTGGTGATACAGAATCACAATTTGGGGAATTCCCATGGATGGTAGCAATTCTTAAAGAAGAAAGTTATCAATGTGGTGGTGCTTTAATTACTACAAGAGCTGTCCTAACAGCAGCACATTGTGTTAAAGGAGTTAACCCTTCAGAACTTCGTATACGTGCTGGTGAATGGGACACTCAAACTAGTAATGAACTTCCATATCAAGATCGTTCTGTAGACAAAATTGTGGTACACGAACAGTTCCATGCTGGTGCTCTTTACAACGACATTGCTGTTGTAATTCTTTCTAAACCAGTTGACATAGCTGAGAACGTTGATATTGTTTGTCTACCTGATAATAGCGATGTTTATGACGGAAGTAAATGTTTAGCCAGTGGTTGGGGCAAGGATGTCTTTGGTAAGGAACATCAAGTAATTTTGAAAAAGGTTGAATTACCTATCGTACCTCATGATACTTGTCAAAATGTTTTACGTTTCATATTGGATCGTACTTTCATTTGTGCTGGTGGTGAAAAAGGAAAAGATACTTGCAAGGGTGACGGTGGTAGTCCATTGGTCAATTATTATGTTCAAACTGGAATAGTTGCATGGGGTATTGGTTGTGGTCAAGATGGAACTCCGGGAGTTTATGCTAACGTTGCCGAACTTAAACATTGGGTCGACGAACAAATTGTCTTTAACAAT
>XM_015326144.1_Polistes_dominula
------------------------------------------------------------------------------------TCTCTTTCTTCAATTGACATAGGACGTATAGTTGGTGGTGAAAATACGAACATTACAGAGGCACCTTATCAAGTTAGTGTTCAAATACTAGGGTCCCATTATTGTGGTGGTAGCATAATCAGTAAGGAATGGATTCTCACGGCTGGACACTGTGCTGGGAAA---CCCTTATTCTTTTACACAGTTCGTATTGGATCGGACAAATCTGAT------------TCAGATGGTAGCATCTATTCTGTATCAAGAATATACCAACACGAAGATTTCTCTCTCGGTGTACCAATACACGACATTGCCCTTATACGTTTATCCAAGCCCATTGAAGAAAATGAAAAACAGAGGCCTGTGACATTATTTTCTAAGGATGAAAATGAACCAGGAAGCTTAGCAATAATCACAGGTTGGGGTAGAACACAATATGGTACTCCA------GAAATCCTGCAAACAGTGTCAGTTCCTATCATAGATAAAGTCGATTGTCATAAAGCATATAGAGGTGGTATAATGATAAATCAAATCTGTGCGGCTTATCCGGGTGGTAAAGATGCTTGCCAAGGTGACTCTGGTGGACCATTGACCATAGGTGGTCGTCAAGCTGGTATAGTTTCTTGGGGTAATGGTTGTGCTTTAAAAGAATATCCCGGTGTCTACACCGAAGTTTCAAAATATCACGACTGGATCTTTAAGATAACCAATCTTGAATTA
>XM_015329482.1_Polistes_dominula
ATGATAACCAACATTGATACAACTGTCATCGTTAATGGTCTTGGACAAATGAAATTTCCTGGTACTACCAATGCTTGTTACCGTGGTACTGCTTATGCACCAGAAACATATCCAGTATCATCGGGAAAAACATATTACGCAGAATTTCCATGGATGGTATCACTTTTCATAAAACAACCCTATCTCTGTGGGGGTTCCATGATCAACAATAGGGTTGTTTTGACTGCTGCACATTGCGTTACCAATCGAGAAAGTGGAGTGTTGGTTGCCAGATTTGGACAATGGAACGTTAAAAGTACAAAC---GAATCGATTCAAGAAGCATACATTAAAACAATCATCCCTCATCCCCTTTATTATAGCGCTGGATTGTTTCATGACATAGCAATACTGATTTTAAATTCGACAGTTAATTATGCAATTAACGTGATACCAATTTGTCTTCCACAACAAGGAATGAATGCAGCTGGTACTCGGTGTTATGGAACTGGATGGGGTAGCAGCGCGTTTGGTACAATTGAACAAACGGAATTAAGAAAGGTAGATTTACCGATAATTGAACGATCCGATTGTCAAAATCGTTTAAGGTTTTTATTACATGGTTCGTTTATTTGTGCTGGTGGTGAACTCAATAAGGATACTTGTCGTGGTGATGGGGGTGGTCCTTTGGTTGGGCAATTTATTCAGGCTGGTATAGTGTCATGGGGTATTGGTTGTGGTGAATCTAACATACCAGCTGTTTATACCAGCGTTGCTCAACACAAACAATGGATCGATCAAACTCTCGCAAATTATGGT
>XM_015326002.1_Polistes_dominula
ATGGAACTGCTTCCGAGTGATCAAACCATCAAAGGACCATTGTATCGAACCCAACTAATTCGTTTGAAGCGGGCATTGGCGTCGTTGATCCCACGGTTACCAGATCATCGAATCGTAGGAGGAAAATCAGTTAGTATTCTTGAACACCCTCATCAAGCAAGATTGTTAAATTATAATAGACACACATGTGGTGCATCTATAATTAGTCAAAAATGGCTGATAACTGCTGCACATTGTACAGGAAGT---CCATTGAGTTCTTATTCTGTATCAGTAGGCAGCAGTGGG------------------AGTAGTGGTATTAAATATTCTGTAAACAGGATTATATCTCATCCAATGTTTAAATCTAAAACTTTAGATTACGATATCAGTCTTGTTGAGGTCAAGGGAACAATACAGTTGAGTAGTGTAACACGACCCATAGCACTTGCAAACTTCGAACCAAGA------GGTGATATAGTTAATATTACTGGATGGGGTGCATTATCGGAATCAGGCAATAGTCCAAACAATTTACAAGTAGTTAGTGTACCAATTGTAAATAGAGGTCGTTGTCAAAATGCTTACAACGCCAATGTTACTGAAAGAATGATTTGTGCCGGTGTGGAAGGTGGCAAAGATTCCTGTCAAGGTGACTCCGGAGGACCACTTTCAGCAAATGGTACACTTTACGGAATCGTTTCATGGGGATTTGGATGTGCTCGACCATATTATCCAGGTGTATATACTAACATAGCACATCTTCGTTCGTGGATTGCCAAAATGAGTGGCGTT------
>XM_015325963.1_Polistes_dominula
ATG------------------------------------------------------CGGGAAATTCGAGTTCAATGCTATAGAATAAGCCCGAAGTCAGTGGGGCAAAGAATTATTGGAGGAGAGGATGCCGTTATAGAAGAATATCCATTTGCAGTTTCTCTACAGAACAACGTTACACATTTCTGCGGCGGTAGTATTATCAGTGATACGTGGATAATAACATCGGCTCAGTGTGCTCTCAGTATAAACGTGAGAGAATTTCACATCAGAGCTGGAAGCACGTATTATTAT------------AAAAACGGCACGACGTATAACGTTGAAAGGATCGTTGTTCACCCAGCCTTCAACTATCACAATTACGATTTCGATGTTGGACTTGTAAAA------------ATAGTGTTTGATAAATTGAAACAACCAATTAAATTACCAACAAAAGATCAAGAAAAGGATGGTGTTGAAATTACTATAGTCGGTTGGGGAGCAACACAGAATCTTGCTCCTTTTTCTGAGAATCTTCAAAAAACTAATTTACCCAAAATTAGTAACGAAGAATGTACTTTGACATACGGGTATCAGCTGACCGATCGAATGTTTTGTATTATCTCT---GATAATAGTAAGCCTTGCGTCGGTGATTCCGGTTCATCGGCTGTAATAAATAACACGTTAATTGGTGTAGCATCGTGGAGCGGTGCTTGTGAA---TTTTCATACCCAACTGCATACACGAATCTATCCGAAATGATAGATTGGATTAAAGAAAACACTGAAATATCC---
>XM_015317911.1_Polistes_dominula
ATG---------------------------GTTGTGAATTATTTCCTTAGTTTATCGATTATACTCTTCTTCGGATCCTACGAAGTGAATTCGTTAAATCCA------AGATTTGTTGGTAGCGATGTTGCTTCTATAAATAATTATCCTTATCAATTAAGTATTTATTTTGGTCGTAACGATGTATGCGGTGCTACTATAATTGCTCCAAAATGGGCCATCACATCAGCTTACTGTTTGCAATGGAAAATTCCTCAGATGATAAATCTTCGAGCTGGAAGTAACCAAACTCAA------------AGTGGTGGTGCTGTTTATAAAGTTTACAATTTCGTCGTACATCCAAAATATAATAGAACTAGTTCCGAATATGATGTCGCTTTATTAAATTTGACTACACCTTTCGTTTATGGAAAAACTGTCAGACCTATTCCGATAATACAAGAAAATAAGAATACATCTGGTACACCAGCTGTTATTACTGGTTGGGGTTATGTTTCGAATAGTGGTCCATCTTCTTCTACTCTTCGTAAAATGGTTCTGCCGATTATTGAACCGTCATTTTGTCGACAAGAATATGGAAAGTTTAACCAGAACATAATGGTTTGCACAGGATATGAATATAAGAAAGGCTTATGTTCA---AGTTCTGGTTATCCATTGGTAGCAAATGGCACCTTGATTGGCATATTTTCTACAGGACACGGGTGCACC------GTTTCACCAAATATTAACACGAAATTATCATCAATTCGATCCTGGATTAAAGCAGTTGCACGTGTT------
>XM_015325790.1_Polistes_dominula
ATGAAGATTTACAAAATCTCTCAAGCTTGTTTGACATTAACTAAAAAAGAGGGCCAATGTAAACAAATCAACGAATGCGTATGTGGAACGAACATTAAAAGTGGTACTAGAATCGTAGGTGGACGACCGGCTGATCCCCGAGAATGGCCTTGGATGGCAGCATTACTTAGAAAAGACGCGCAGTATTGCGGAGGTGTTCTCATCACGGACAGACACGTACTCACAGCTGCCCATTGCGTTCGAAATTTCAAACCACGAGACATCCGTGTTAGATTGGGTGAATATGATTTTACCAGAACCGATGAAACCAGAGAGTTGGATTTTGCAGTTGCGGAAATTAGAGTACATCAGGATTTTGATTCAACTACTTATGAAAATGATATTGCTATTATCAAGATATATCGACCTACGCCATTCAACAGTTACATTTGGCCAATTTGTTTACCACCAATCGATCAAACCTTTGAAAACAAGACTGCTTTTGTTACTGGCTGGGGATCGCAGTATTATAGTGGACCAGCTAGTACCGTTCTGATGGAGGTTGCAGTACCGATATGGCCGCAAGAAATGTGCACTAGGAGCTTTACTCAACGTGTCACGAGGGCTACCATGTGCGCAGGCGCTTATGGAGGTCGTGACGCTTGTCAGGGAGATTCCGGTGGTCCTTTGGTTTGGGTGAAC------ATTGGAATAGTTTCCAGGGGTATACGTTGTGGTGAGCCTAACAATCCTGGAATTTATACTCGGGTAAACTTTTATCTCGATTGGATATTCGCGAATGCAGTATTT------
>XM_015325315.1_Polistes_dominula
ATGAAGATGAAGACGAAGACGAACAAAATCAATCGAAACCGCGATCGTCTAAATGTACCGTTTCGCTGGCTATCGTGTATAGCAGATATTCGTGTTTCGCGCGTTAAAAGAATAGCAGGAGGAAAAGACAGCGATGAAAATGAATTTCCATTTCAAGTTTCCTTACGATATTCGGATACTCACATTTGTGGGGGTGCGTTGATAAGCGAAAGACACGTTTTGAGTGCTGCACATTGCGTGTGCGAAGAACCTTATGATGATTTATCGGTAGTTACCGGTTCTATAAGTGTTAAA------------AAAGGTGGTAAGTATCATAAGGTTAAAAGCATTCATTGTCATCCCGAATACGCAGAGGATTCTTGGACCCACGATTTGGTAGTCATCACGTTGAACGACAACGTAACTGTGAGTTCTAGTCAAGAGCCTATCGACTTGCCAAATTCGGACACA---TTCGAAAACGTATCCGCGATTTTGACGGGTTGGGGTAGACATCATTCTCTTGGTCCCTTGTCAGACATTTTACAAAAAGTTACTCTTACAACTATTACTAACGAAAAGTGTCAATCTTATTACAATAATACTATTTTACCATCTCATTTGTGTACCTTAGAACATAAGGGAATTGGCGCCTGTAAGGGCGATAGCGGCAGTCCACTAATTTACAATAATCAAATTATCGGAATATTTTCTTGGACAAAGCCATGTGCA---GTTGGTTCGCCCGATGTCTACACCAGAGTTTATCAATTTATAGATTTCATTCGAAATGCTACGCAATATGAAGAT
>XM_015325314.1_Polistes_dominula
ATGAAGATGAAGACGAAGACGAACAAAATCAATCGAAACCGCGATCGTCTAAATGTACCGTTTCGCTGGCTATCGTGTATAGCAGATATTCGTGTTTCGCGCGTTAAAAGAATAGCAGGAGGAAAAGACAGCGATGAAAATGAATTTCCATTTCAAGTTTCCTTACGATATTCGGATACTCACATTTGTGGGGGTGCGTTGATAAGCGAAAGACACGTTTTGAGTGCTGCACATTGCGTGTGCGAAGAACCTTATGATGATTTATCGGTAGTTACCGGTTCTATAAGTGTTAAA------------AAAGGTGGTAAGTATCATAAGGTTAAAAGCATTCATTGTCATCCCGAATACGCAGAGGATTCTTGGACCCACGATTTGGTAGTCATCACGTTGAACGACAACGTAACTGTGAGTTCTAGTCAAGAGCCTATCGACTTGCCAAATTCGGACACA---TTCGAAAACGTATCCGCGATTTTGACGGGTTGGGGTAGACATCATTCTCTTGGTCCCTTGTCAGACATTTTACAAAAAGTTACTCTTACAACTATTACTAACGAAAAGTGTCAATCTTATTACAATAATACTATTTTACCATCTCATTTGTGTACCTTAGAACATAAGGGAATTGGCGCCTGTAAGGGCGATAGCGGCAGTCCACTAATTTACAATAATCAAATTATCGGAATATTTTCTTGGACAAAGCCATGTGCA---GTTGGTTCGCCCGATGTCTACACCAGAGTTTATCAATTTATAGATTTCATTCGAAATGCTACGCAATATGAAGAT
>XM_015325316.1_Polistes_dominula
ATG---------------------------GATAGATGCAATTTTATAAGTTTATTTTTAATCACAACGTCGTTGTCGGTTGCAGATATTCGTGTTTCGCGCGTTAAAAGAATAGCAGGAGGAAAAGACAGCGATGAAAATGAATTTCCATTTCAAGTTTCCTTACGATATTCGGATACTCACATTTGTGGGGGTGCGTTGATAAGCGAAAGACACGTTTTGAGTGCTGCACATTGCGTGTGCGAAGAACCTTATGATGATTTATCGGTAGTTACCGGTTCTATAAGTGTTAAA------------AAAGGTGGTAAGTATCATAAGGTTAAAAGCATTCATTGTCATCCCGAATACGCAGAGGATTCTTGGACCCACGATTTGGTAGTCATCACGTTGAACGACAACGTAACTGTGAGTTCTAGTCAAGAGCCTATCGACTTGCCAAATTCGGACACA---TTCGAAAACGTATCCGCGATTTTGACGGGTTGGGGTAGACATCATTCTCTTGGTCCCTTGTCAGACATTTTACAAAAAGTTACTCTTACAACTATTACTAACGAAAAGTGTCAATCTTATTACAATAATACTATTTTACCATCTCATTTGTGTACCTTAGAACATAAGGGAATTGGCGCCTGTAAGGGCGATAGCGGCAGTCCACTAATTTACAATAATCAAATTATCGGAATATTTTCTTGGACAAAGCCATGTGCA---GTTGGTTCGCCCGATGTCTACACCAGAGTTTATCAATTTATAGATTTCATTCGAAATGCTACGCAATATGAAGAT
>XM_015325313.1_Polistes_dominula
ATGTTTTTAATCACAACGTCGTTGTCGGTTGCTATTGGTCGAGGTAAGGGAAAACAAATATATATGTTTTTCGCGAATGTTGCAGATATTCGTGTTTCGCGCGTTAAAAGAATAGCAGGAGGAAAAGACAGCGATGAAAATGAATTTCCATTTCAAGTTTCCTTACGATATTCGGATACTCACATTTGTGGGGGTGCGTTGATAAGCGAAAGACACGTTTTGAGTGCTGCACATTGCGTGTGCGAAGAACCTTATGATGATTTATCGGTAGTTACCGGTTCTATAAGTGTTAAA------------AAAGGTGGTAAGTATCATAAGGTTAAAAGCATTCATTGTCATCCCGAATACGCAGAGGATTCTTGGACCCACGATTTGGTAGTCATCACGTTGAACGACAACGTAACTGTGAGTTCTAGTCAAGAGCCTATCGACTTGCCAAATTCGGACACA---TTCGAAAACGTATCCGCGATTTTGACGGGTTGGGGTAGACATCATTCTCTTGGTCCCTTGTCAGACATTTTACAAAAAGTTACTCTTACAACTATTACTAACGAAAAGTGTCAATCTTATTACAATAATACTATTTTACCATCTCATTTGTGTACCTTAGAACATAAGGGAATTGGCGCCTGTAAGGGCGATAGCGGCAGTCCACTAATTTACAATAATCAAATTATCGGAATATTTTCTTGGACAAAGCCATGTGCA---GTTGGTTCGCCCGATGTCTACACCAGAGTTTATCAATTTATAGATTTCATTCGAAATGCTACGCAATATGAAGAT
>XM_015331952.1_Polistes_dominula
ATGCCAAATAACGAAGAAACTTTGAACGATGTTAATCATCTTGACACCACCAACAGAAAAACGAGATTCTTCGATGAACTTTGCGGGGAACTTTACACGAGAAGTAATAGGATTGTTGGTGGACATAGTTCAAGTTTTGGAAGTCATCCATGGCAGGCTGCCATTATTAAATCGGGATTCTTATCCTGCGGTGGTGCCTTGTTGAACAACAGATGGGTCGTAACTGCAGCACACTGTGTTGCAACGACACCGAACAACAATTTGAAAGTTCGATTAGGTGAATGGGACGTGAGAGACGGTTCGGAATTACTTCATGAAGAATTTAACATTGAAAGGAAGGAAGTTCATCCTCAATATTCACCTACGGATTTTCGAAACGATGTTGCTTTGGTGAAATTATCAAGAACTGTAATATTTAAACAACACATTGTACCAGTTTGCTTACCAGCTAGAAATCTCAAGTCA---GGTCGGACAGCAACCGTTGCCGGATGGGGAAGAACCAGACATGGTCAAAGTGCACCATCCGTTTTACAGGAAGTCGACGTTGAGGTCATACCTAACGAAAGATGTCAAAGGTGGTTCAGAGAAACCATACACGATGTTTTTCTATGTGCCGGTTACAAAGGTGGTCGAGATTCTTGTCAAGGAGATTCAGGTGGACCATTGACCGGCAGACACGTGTTGATTGGTTTAGTGTCATGGGGTATTGGTTGTGGCCGCGAACACTTGCCAGGTGTATATACTAATATTCAAAAATTCGTGCCTTGGATAGACAAAGTTATGAGT---------
>XM_015325317.1_Polistes_dominula
ATG------------------------------------------------GATAGATGCAATTTTATAAGTTTATTTTTAGCAGATATTCGTGTTTCGCGCGTTAAAAGAATAGCAGGAGGAAAAGACAGCGATGAAAATGAATTTCCATTTCAAGTTTCCTTACGATATTCGGATACTCACATTTGTGGGGGTGCGTTGATAAGCGAAAGACACGTTTTGAGTGCTGCACATTGCGTGTGCGAAGAACCTTATGATGATTTATCGGTAGTTACCGGTTCTATAAGTGTTAAA------------AAAGGTGGTAAGTATCATAAGGTTAAAAGCATTCATTGTCATCCCGAATACGCAGAGGATTCTTGGACCCACGATTTGGTAGTCATCACGTTGAACGACAACGTAACTGTGAGTTCTAGTCAAGAGCCTATCGACTTGCCAAATTCGGACACA---TTCGAAAACGTATCCGCGATTTTGACGGGTTGGGGTAGACATCATTCTCTTGGTCCCTTGTCAGACATTTTACAAAAAGTTACTCTTACAACTATTACTAACGAAAAGTGTCAATCTTATTACAATAATACTATTTTACCATCTCATTTGTGTACCTTAGAACATAAGGGAATTGGCGCCTGTAAGGGCGATAGCGGCAGTCCACTAATTTACAATAATCAAATTATCGGAATATTTTCTTGGACAAAGCCATGTGCA---GTTGGTTCGCCCGATGTCTACACCAGAGTTTATCAATTTATAGATTTCATTCGAAATGCTACGCAATATGAAGAT
>XM_015325977.1_Polistes_dominula
ATGCTAACCAAAGCACTTTCCATTCATGTTGGAAATACTTATTATGCTAAAGATGGTACGCTCATCAAGAATATAGCTAAACATGGGATGGGAAAAGACGACGACGAGCGCATTGTTGGAGGCCGACAGACCAGTATTTATCAGCACCCCTACCAAGTATCCATTCGATATAATGAGCGTCACATTTGCGGCGGTGCTATTATTAGTAAAGAATGGATTATCACAGCTGCTCACTGCGTAAAAGGTTCATACGCAGGATTCATATCGATAAAAGCAGGTGTATCGGATTTAAAC------------AAAGTAGGTACGGTGCTTCGTGCTAAGAAAATTTTAATACATGGGTTTTATAATCCGAGTAATTCGGATTATGATATTGCATTGATTCGATTAGAGAAGCCACTTCGTTTCGATTTCAATATACGACCCGTATTGTTACCAACAATTGCGGATCAGGTGGCAGGTAGTAATGCCGATGTAACAGGTTGGGGAGTTTTAAGGAAGAATGGTGTAGTTACTAATAAATTACGCGAAGTAAGAGTGCCAATCGTTTCGAATTCCTATTGTTCGTACTTGTATAAACGTGCAATTACTTCAAGGATGCTGTGTGCCGGTTATGTAGGTGGAAAAGATGCTTGTCAGGGTGACAGTGGAGGACCATTAGTACAACAAGGGATATTAATTGGCATTGTATCTTGGGGTTACGGTTGCGCAGAACCGGCATATCCTGGTGTTTATACACGAGTAGCAGCTTTTAGATCTTGGATAGCTACATATGCTAAGGTA------
>XM_015330726.1_Polistes_dominula
ATG---------------------------TTGATATTTCTTTATATTTGTAGTATAATCACTATATAC------------GATGCATTAGCCGACTCGACAGCTCCTAAAATTGTCGGAGGTTTAACCGCAGAAGAAGGACAATATCCACATCAAGCTTCTCTTCGTTATAAAAAAAAACACTTCTGTGGAGGTTCGGTTTTAAATAAACGATGGATCCTTACAGCAGCTCATTGTCTTGCTGGATTAGAAGCTAGCAATATAGCCGTTGTACTAGGAACTAATACCTTAGAC------------AAAGGTGGTGACATGTATCAAGCAAATGTAACAATAGCACACGAGGAATATGATCCACGAAAAGTGAAAAATGATATTGGATTAATTAAACTCGATAAAGATATTGAATTTACTGAAAAAGTTAAACCAATTAATTTACCGATAGAAAATTATCAAAAAACTGACAGTTATGTTACATTGTCAGGTTGGGGTAGAACAAGTTATCCTGGAAATTCACCAAACGAACTTCAGCATATTAAATTAAAAGTAATCAATCAACAAAAGTGTGCCACAATGGTAATGATTCCTGTTACAGACTCTAACATTTGTACTTTAAATCAATTCGGACAAGGTGCTTGTCATGGTGACTCTGGTGGTCCTCTTATCGACGGAGACGAACAAATCGGAATTGTTTCTTGGGGTATTCCATGTGCA---AGAAATCTACCTGACGTTTTTACTCGTGTATTTAATTATCTAGATTGGATAAAAAATCATATTAAAGAAGAGGAA
>XM_015328754.1_Polistes_dominula
ATGTATTCGCAATATTTACAACAAGGTGTTGATTATTACGTATATAATCCAGATTTTCCAGATTATTATACTGGAGAACATTGTAAATGTGGTTGGAAAAATCCGTCAAGAATAGTGGGAGGTGTTGAAACTGGTGTTAACGAATATCCAATGATGGCCGGTTTAGTTGATTTTAGAAAACTTCTTTGTGGTGCAACTATAATAACACCGCAACACGTAATAACGGCAGCCCATTGTGTTTTAGATAACAATTATGGAGACTTTGGTGTCATCGTTGGTGAACATGACGTAACAACAGGTGCCGATAACGTGACGAAAATTCATCTGGTCAGTGAAGTAATCATTCATCCTAATTAT------AAACGACGTATGAATGATGTTGCTGTCGTCAAAACAAAAACTCGATTCGATTATTCAATGAAAGTTGGTCCTGCTTGTTTATTTTATTACACTCGACGATTTGTGGGAGAAGTTGTCACAGCCTTAGGTTGGGGTTTACTTAGTTTTAGTGGTGCAAAATCGGACGTATTGATGAAAGTTAATTTACATGTTATTTCAAATCATAAATGTTCTAATTATTAT---TCTAACATAAGTGATAAACAAATTTGTACCTACGAT---AAAGGAAAAGATGCTTGTCAGTTTGATAGTGGTGGTCCTGAATTATGGCATAATCCAAGTCTTGGGGTTATTAGTTATGGTAAAACGTGTGCA---GATGAAAATCCTGGTGTTGCTATGAGAATTACCAGTTTTATGGATTTTATTCTTAAATCGACACCTGGTGAAACA
>XM_015320014.1_Polistes_dominula
ATG---------------CTGACAATCATCAATAATCATATCACCATGCAGGTCTTCACTACCTTGTTAGTTGTTCTTCTGGCAGTTGCCGCTTATGGCAACCCAGCTCGTGTCGTCGGCGGTACTGATGCACCAGAAGGAAAATACCCATACCAAGTATCATTGAGATCACCCAGT---CATTTCTGTGGTGGTTCAATCATCAGTTCACGTTATGTCCTAACTGCTGCTCATTGTCTTGTCTCAAAATCGCCATCACGAGTTACTGTCCATGTTGGTAGCGTTTTATTGAAA------------CAAGGTGGACAATCTTATCAAGCAGACAAATTGATTGTCAATAAGAATTACAATCCTTACAAACTGACCAATGATATTGGTCTCGTCCATGTCTCGGAAGATATTCAATTCTCAGAATTAGTTCAACCAATTAAATTGCCATCCAATAACGCAATTAAAGCTGGAGACAATGTTGTTTTGACCGGTTGGGGAAGAATTTACTTGAATGGACCTATTCCAAATCACCTTCAACAACTTCAATTGGCCGTTGAAAGCCAACAAAGCTGTCAAGCAACACACAGA---GGAGTACTTGACAGTCACATCTGTACGTTTACCAAGTATGGTGAAGGTGCTTGCCATGGTGATTCCGGTGGTCCACTTGTTTCCAATGGTGTCCAAGTTGGTATTGTATCTTATGGACACCCATGTGCC---GTAGGATACCCAGATGTATTCACAAGAGTCTACTCATTCGTCGATTGGATTAAACAAAACGCCGTA---------
>XM_015324498.1_Polistes_dominula
ATG---------------------------------------------------------------------CAGTGCACGCATGGGGAAAGCGGAACGCGAACGGCCCGAATCGTTGGAGGTCAAAATGCGATACCAAAAGAATTTCCTTGGTTGGTCAGCATTACCAGAAAG------CATTTTTGCGGCGGTACTATACTCAATTCAAGATACATTCTCACCGCTGCTCACTGTTTATGCTCAATTCCGATACGTCAATTACGAGTGACTCTTGGCGAGTATGACTTGAAA---GGCCCGGAACCAGCGGCTAGTGAGGAAAGTGTCATTAACGCGGTGGTGCATCCCGGTCACAGGTGTGGCCGATACGTCGACGATATCGCCCTGTTAGAACTGGCGAGGCCGATTACCTGGTCGGAAAGCGTGAAACCCGCCTGTTTGGCGGCATCGGGAAACCCATACAGAGGTGAGAATGCAGTAGCTGCTGGTTGGGGTTGGCTTGAAGACAGATCTAGAAAAGCAGACGTGATGCAGAAAGTAAACGTTCGAGTAGTGGAGAACAGTGTTTGCAGAGAATGGTACGCCACACGCGTGGAATCGCAACAAATGTGCGCTGGGCATGAGGGTGGTCGAGACTCTTGTTGGGCTGACAGTGGTGGTCCTCTTATGAGAAGAACAATAGTCATTGGTATAGTTTCCTCTGGAGTGGGTTGTGCTCGACCACGTCTACCTGGTCTTTATACAAGAATCTCCGAATATATATCTTGGATCACGCAACAAATCACATTTCAT---
>XM_015323010.1_Polistes_dominula
ATGAGTCAAAAATGTTTATCAAATTTTGTTATCGTGTGTTTTTTTTTATTACAATTTATGATATTATTTACAGTTACATTATCACGTTGTGCTATAGTTGAGACACCATTGATCGTTGGTGGTGTCAAAGCTAAAACTGCTGAATTTCCACACATGGCTGCAATTGGATTTGGTAAAAATTGGGAATGTGGTGGAAGTATTATTTCGGAGAAATATATTTTAAGTGCAGCACACTGTTTGGAATCAAATAAAGATCCTGCTACAATGGTTAGAGTAGGTATGAACAATTTAGAAGAAAATGAA---GATGGTTTACAAGAAAGAACAATAATACGTAGAATAAAACATCCAGATTATCGATTACCTTCCAAGTACCATGACTTGGGTTTGATTGAATTAGATCGTCCTTTGGAATTAAATTCACGAGTTAGACCAGCATGTCTTGTTCATTTTCAACCA------CCTGGAAAGAAAGCTATTGCAACTGGATTTGGTAAAACAGCGTTCGATGCAACGGGTAGCAAGGATTTAATGAAAGTGCAATTGGATTATATATCAAAGAAGGATTGTAAAAAACGATATCAAGAGGGATTCATACCAAATTTGTTTTGCGCTGGAGTGATGGGTGGCAAAGACACGTGTCAAGGTGACAGTGGTGGGCCATTGCAATGCACTTACAGCATAGTTGGTATAACAAGTTTTGGAAAATTTTGTGCATACAAAAATTCGCCAGCTGTTTACACTCGTGTCAGTTCATATTTGGATTGGATTGAATCAATAGTTTGGCCACAAACA
>XM_015328745.1_Polistes_dominula
ATG---TACGCTCAATTAACATTAATTTGCATCATTGCAGTAGCAGCTGCGGATCCTATTCCAAGGCAGCTAGCTTTAAAT---------CCTTACACTCCAAACGGTCGTATCGTCGGTGGTGAAGATGTTGAAATCGAAGAAGTACCTTACCAAGTTTCTCTACAAGCATACGGTTTTGGTTTTTGCGGTGGTAGCATCATTGCTAAAGACTGGGTGCTTACCGCAGGACATTGTATAATATAT---TCGGCGGACTCGATGGTTGTACGTGCTGGAACAACCACAAAGAGT------------TCAGGAGGTAGTCAACACAAGGTAGCAGAGATCATCAGACACGAGAACTACATGAATGGTATTCCAGAAAACGACGTTGCCTTAATTCGTGTAGCAACCCCATTCGAATTGGATGCAAAACGTCAGCCAATTTCCTTGTTCGAGTTTAACGAAGAAGTTCCTGGAGTAAAAGCTACGATCACTGGTTGGGGTGCAATCTATCAAGGGGGTTCAACTTCGGAAACTCTTAAGATCGTCAATATTCCAATGATTTCTAAAGTAGACTGCAATGAAGCTTATTCTGGCGGTGTTCCAGCTGGACAAATCTGTGCCGCTTATCCAGGTGGCAAAGACGCTTGCCAAGGTGACTCTGGTGGTCCTCTTGCTATCGAAGGTCGATTGGCTGGTATCGTATCTTGGGGTAACGGATGTGCGAAGAAAGGATTTCCAGGAGTTTATACCGAAGTTGCTGCTTTCCGTGACTGGATCGATTCCAAACTCAAACCT------
>XM_015318758.1_Polistes_dominula
ATGGTCTTGGCTCAAGATGGACCACCATGCATTAATCCTTTGGGAGCAAAAGGTGTATGTATAAATATTAGGAAGTGTCCATGTGGCAAGAGTTCTAAAGATAATGATAGAATTGTTAATGGTGTACCATCGACATTGGGTGCCTGGCCATGGATTACAGCTTTAGGTTATCGCAGTAAATACCTTTGCGGTGGAACTTTAATTTCTTCTCGACATATTGTCACAGCAGCACATTGTGTTTATAAT---AGAAGAGATTTATATATGGTACGTCTTGGGGATTTAGATTTGGAAAGTGATAATGATGCTGACCCAATTGATGTTTTAATAGAAGATAAAATTATACATCCGCAATACGATCCATCGAGTCATGTTAACGATATTGCTATACTCAGATTGGCTGAGGAAATTCCATTTTCACGAAATATTCATCCTATTTGTTTACCAATTAGTGAACCATTACATTCCAATACATTCCCCTTCATTGCTGGATGGGGAGCAATCTACTTCAATGGTCCAGCGAGTAGTAAACTTTTAGAATCACAAGTACCCGTAGTTAGACAAGAAAAATGTAAAAACGCATTTAAAGCAGTTATAGATGATCGTATTATATGCGCTGGTTACGCTGGTGGAAAAGATGCATGCCAAGGTGACAGTGGTGGACCATTGATGAAAAATTATTATCTTATTGGTGTTGTATCTTATGGATATAAATGTGCAGAACCTGGTTATCCTGGAGTTTACTCGAAAGTTTCGTCTTTCATGAGTTTTATAATAAATAATCTTATA---------
>XM_015323012.1_Polistes_dominula
ATG---------------------------ACGACTATATACGTCATGCGTAAAAAATGTGAAGAATACAGTAAACTGGTTTCACGTTGTGCTATAGTTGAGACACCATTGATCGTTGGTGGTGTCAAAGCTAAAACTGCTGAATTTCCACACATGGCTGCAATTGGATTTGGTAAAAATTGGGAATGTGGTGGAAGTATTATTTCGGAGAAATATATTTTAAGTGCAGCACACTGTTTGGAATCAAATAAAGATCCTGCTACAATGGTTAGAGTAGGTATGAACAATTTAGAAGAAAATGAA---GATGGTTTACAAGAAAGAACAATAATACGTAGAATAAAACATCCAGATTATCGATTACCTTCCAAGTACCATGACTTGGGTTTGATTGAATTAGATCGTCCTTTGGAATTAAATTCACGAGTTAGACCAGCATGTCTTGTTCATTTTCAACCA------CCTGGAAAGAAAGCTATTGCAACTGGATTTGGTAAAACAGCGTTCGATGCAACGGGTAGCAAGGATTTAATGAAAGTGCAATTGGATTATATATCAAAGAAGGATTGTAAAAAACGATATCAAGAGGGATTCATACCAAATTTGTTTTGCGCTGGAGTGATGGGTGGCAAAGACACGTGTCAAGGTGACAGTGGTGGGCCATTGCAATGCACTTACAGCATAGTTGGTATAACAAGTTTTGGAAAATTTTGTGCATACAAAAATTCGCCAGCTGTTTACACTCGTGTCAGTTCATATTTGGATTGGATTGAATCAATAGTTTGGCCACAAACA
>XM_015317035.1_Polistes_dominula
ATGGAGACATTCAATTTTGCAACGAAGGATACAAATATCACTGATGATAAAGGATTTTTGAATTGGTTTTACGCTTTAATTTGTGTATGTGGTTTGACAAATACACAGCGAATAGTGGCAGGTGTTGAAACGAAAGTAAACCAATATCCGTGGATGGCATTGTTAAAATATAAGAAACGTTTTTATTGCGGTGGATCTATTATAAATTCAAGATACGTTTTAACAGCAGCTCACTGCGTTGACAGATTTGATCCAAGTTTAATGTCCGTAGTTCTTTTGGAACACGATCGAAATTCTACTACGGAAACTCAAATACAAGAATACAAAGTGGAACAAGTTATAAGGCATAGTGGTTATTCATTCATTAATTATAACAATGATATTGCTTTAATCAAATTGAACAGCGTTGTCGAGTTTGTAGGTTTAATGAGACCTGTTTGTTTACCAGACAAAGGAAAAACGTATGCCGATTCGATTGGTATCGTTACTGGATGGGGTGCTGTTAAAGAATCAGGACCCGTTTCCAACACTTTGCAAGAAGTTATGGTTCCCATTCTCACTAATACTCAGTGCCGTTCATTGAACTATAGAAGAATCACTGATAATATGATATGTGCTGGATACGCGGGAGAGAAGGATTCTTGTCAAGGCGATAGTGGAGGTCCGTTACATTCTGTTCATCAAGTCGTTGGTATAGTCTCATGGGGTGAAGGATGTGCACAACCCAAATATCCAGGAGTTTACACTCGAGTAAATCGATACCTTACATGGATTTTACGTAACACGGCAGACAGTTGT
>XM_015317846.1_Polistes_dominula
ATGATTCTCTTCCTCTTCGCGGTGGTCGATTGCGCCATGGTGAAAATCATTCGAGACGATCATTTAAAGTGCGGATGTCCACGGGAAACGGCTGTTTCTACGACGGGACGAATTTTCAATGGAAAACCCAGCAGAAGAGGATCTTGGCCGTGGCAAGTCTCTCTTCAGCTGCTACACCCACATTGGTGCGGTGGAGTTCTCATCGATCCTAAATGGGTCATTACAGCGGCACATTGTATTCACAACCTTCCAATTGGTGCCTTAACTGTTGTGGTAGGAGAATGGGAATTGGAT------TCCGGTCGTGGATCAGCCAGATTACCTGTCGAACGAGTGATACTTCATGAAAGATTT------AATAATTATGTTCACGATATCGCTCTGATGAAACTTGCTAGACCAGCACCTCTTTCCAAGGTAGTGAAGACGATATGTCTTCCGGAGGCGGAGGAAGAACTCACCGATACCAATTGCGTAGCATCTGGTTGGGGTCGT---TATGGACCTTCGCCACTTTCAACTGCACTCCTTGAGGCTTCGGTGCCATTGTTAAATCTTGAGGAATGCTTACACGCTTATGGAGTTCCTATTCTTAATGGTCATTTGTGTGCTGGTCACGTTGGCTCTTCTGGAAGCTGTGTTGGAGATTCTGGAGGACCCCTACAATGGCAATTA------GTCGGTGTTACTTCGTTTGGTTCTGGTTGTGCTCGTCCAGGATATCCTGACGTCTACACTAGGATACAACACTATTTGAATTGGATAAGAAATATTATCGACAATGATAAT
>XM_015320752.1_Polistes_dominula
ATG---------------------------------GCTCGTTTTACAATGTTCTATTTGGCTTTCTTCGTGGTCTGTCTCGCTAGAGCATTTGCCGAACCACCGGAGCGTATAGTAGGAGGTAGTCGTGCTGCCGTTGGTGAATTCCCCTATCAAGTTTCCATAAGAGTTGGTAATCAGCATACATGCGGTGGAACGATCATCTCTTCAAGACACATTTTAACTGCTGCACATTGTGTTAACGATGCTCCAATCAGCTTTTATACCGTTGTAACTGGAACTAACAGTCTTAAT------------TATGGTGGTGAAGTTCACGGTATCAGTTCTGTTTCTGTTCATCCCAGTTACCAGCAAACTTCTTGGATCAACGATGTAGCTGTTATTGCGTTAAGATCTCCTATAACGTTTAACAGTCTTCAAAAGGCTATTCCATTG---CTGGATTCAGAAGTGCCAAATGGTAGTCTGCTCAGTTTGAGTGGATGGGGTAAAATCGCAACGAATGGTCCACTTTCCAATGCATTACTGAAGACCTATTTGTATGCTGAAGATTATAGAGTATGTCAACAACAACATACGATACCCATCTACCCAAGTCAAATTTGTGCACTTAATCGAGCAGGAATTGGCGCTTGCCAGGGTGACAGTGGTGGTCCACTCACTTACAATGGTAGAATTGCTGGTATTGTTTCTTGGGTTATTCCTTGTGCT---CGTGGAATACCTGACGTTTTCACCAAAGTCTCGGCTCATCTTAATTTCATTAGAAATGCTGTTCAATCTACA---
>XM_015320753.1_Polistes_dominula
ATG---------------------------------------GCACGTAAAAATATAATAAAGGCAATCATTGCTTGCCTTGTTAGCACCGTATACTGTGAACCACCTGCTTTGGTCGGCGCTTCGCTTGCTCGAGATAACGAATTTCCATACTTGGTATCCATAAGGATAGACAATAACCTTCATTGCGGTGGTTGTATCATTGGTCCATATCACATCCTTACTGCAGCTCACTGTGTGGTACCTGCAGAACCAGGTGAGGTAACCATTGTTGCTGGAACGAACAATCTTTAC------------TCCGGTGGTCAAGTCTACGAACCTAGTCTTTATATTCGTCACCATGACTTTCCGAAGAATCCTTGGATAAACGACATCGGTATCATCAAGCTTGCCAGCCCAATCGAATTCAACGATCGTGTAAAACCTATTGCTCTGCCAACCCAAAAACCA---CCAGTCCACACTAATGCCATAATCGGTGCTTGGGGTGCAACCAGCTACCCAAGAAGAGCTTCTCCTTTGCTCAGAAAACTTAATCTCAAAACATTGTCTCAAGATGAATGCCAAAGTTATTTCAGTATAGATATCAAATCATCTCAGATCTGTACTCTCGTACAAAAGAATGTTGGAACGTGTTCCGGTGACAGTGGCAGCCCATTATCCCTCTTTAATGAAGTGATTGGTATCGTTTCTGGAGGAATTCCTTGTGCT---CGTGGAATACCTGATGTCTTCACCAGCGTTTACAGTTATCTTAGTTTTATTAAATACGCAATAACTCTT------
>XM_015323006.1_Polistes_dominula
ATGCATGGTCAACTGGACGAAGGAAGCGCATGTTCTATGAACGGAAAAAGTGGAATTTGTAAATTATTAACAGATTGTATTTCTACATGTGGTATTAAGGGTAAAACATTGATCATCGGTGGTGAGAAAGCACTTGGAAAAGAATTTCCTCACATGGTGGCACTTGGTTATGAATCTGGCTGGAGTTGTGGAGGAAGTTTGGTCTCAAGGAGATTTGTTTTAACGGCTGCCCATTGTTTACGTTCAGATAATGTTGCTCCAACTGTAGCACGAGTTGGTGATTTAAATCTGGTATCAAAGGATGATGCTAAACCGAAAGATTACAAAATTATTGACAAAATTCCAAATCCACAATACAAACCTCCATCGTTGTATCACGACATTGCATTACTTAAATTAGAAACCAATGTAGAATTTAATGAATATGTTAGACCTGCTTGTTTGCAAACAACTTTACCTGATTCACCTGAGAACAAAGCTACCGCAACAGGATGGGGCTACGTTGATTGGGAAAACGAAAGATCGGACGATTTGTTAAAAGTCACTATAAATATTGTTAATCATACTGCTTGCAACACATTTACCTATGGTATCGTCAACGATTCGCAAATATGCGCCGGTGAA---TATGGCAAAGACACTTGTGGGGGTGACAGTGGTGGTCCATTGTTATGTATGTACAACATCATCGGTGTTACCAGTGCAGGCCAATTATGTGGT---TTATATACTCCAGGAATCTACACTAGAGTATATAATTATATTCCTTGGCTGGAAAGTGTAATTTGGGCAGAACAC
>XM_015323011.1_Polistes_dominula
ATGAGTCAAAAATGTTTATCAAATTTTGTTATCGTGTGTTTTTTTTTATTACAATTTATGATATTATTTACAGTTACATTATCACGTTGTGCTATAGTTGAGACACCATTGATCGTTGGTGGTGTCAAAGCTAAAACTGCTGAATTTCCACACATGGCTGCAATTGGATTTGGTAAAAATTGGGAATGTGGTGGAAGTATTATTTCGGAGAAATATATTTTAAGTGCAGCACACTGTTTGGAATCAAATAAAGATCCTGCTACAATGGTTAGAGTA---------------------------------------------------------------------------GATTATCGATTACCTTCCAAGTACCATGACTTGGGTTTGATTGAATTAGATCGTCCTTTGGAATTAAATTCACGAGTTAGACCAGCATGTCTTGTTCATTTTCAACCA------CCTGGAAAGAAAGCTATTGCAACTGGATTTGGTAAAACAGCGTTCGATGCAACGGGTAGCAAGGATTTAATGAAAGTGCAATTGGATTATATATCAAAGAAGGATTGTAAAAAACGATATCAAGAGGGATTCATACCAAATTTGTTTTGCGCTGGAGTGATGGGTGGCAAAGACACGTGTCAAGGTGACAGTGGTGGGCCATTGCAATGCACTTACAGCATAGTTGGTATAACAAGTTTTGGAAAATTTTGTGCATACAAAAATTCGCCAGCTGTTTACACTCGTGTCAGTTCATATTTGGATTGGATTGAATCAATAGTTTGGCCACAAACA
>EU267370.1_Vespa_magnifica
ATGAAAGTCAAAGTCGACGATGACATCGAGTACGTTTTCTGTGGATTAAATTCGTTCACAGTGGAATCGATAGCATCGAAATGTAGATGTGGTTGGAAGAATCCGTCGAGAATCGTAGGCGGTGTTGAAACAGGAGTAAATGAATATCCTATGATGGCTGGTATAGTACATCTTGATACACTTTATTGTGGTGCAACTATAATAACTCCACAACATGTATTAACGGCGGCTCATTGCGTTGCGTTGAAGAGTTTATATATTTTAGGAGTTATTGTTGGAGAACATAATATACGGACAATTAATAATAAGACGACTCGACTTTACCTTATCGATGATATAATCGTACATCCGAATTAT------AGGCCAAAATTGAACGATTTAGCGGTTATTAAATTGCAGAAGAGATTAGAATATTCCATGAGAATTGGTCCAGCTTGTCTTTTTTATTACACGTGGCGATTTACAGGCACTGTTGTTACAGCTGTAGGTTGGGGTCATACGAATTTTTATGGTATCAAGTCTGACGTTTTAAGAAAAGTCGATTTGCATGTAATTTCAATGAAGGAATGTATCAAGTATCAC---TTTCTGGCTACATGTAAGCAACTTTGTACATTTGAT---ATAGGAAAGGATGCTTGTCAGTTCGACAGTGGTGGTCCAATTTTATGGCAAAATCCAAGACTTGGAGTTATCAATTATGGAAAAACATGTGCC---GATGAAGCTCCTGGTGTTAACTTAAGAGTTACTAGTTATTTAGATTTTATTAGAAGGTCAACACCTGAAGAAACA
>GQ917047.1_Vespula_vulgaris
ATGTACACCCAAAAATTAAAATCAGATGTTAATTATTGCGTGTATAATCCTGATTTTCCGAATTATTACATGGGAGAACATTGTAGATGTGGTTGGAAGAATCCGTCGAGAATCGTAGGCGGTGTTGAAACAGGAGTGAATGAATATCCTATGATGGCTGGTATAATACATCTTGCAACGCTCTATTGCGGTGCAACTATAATAACTCCGCAACATGTATTAACGGCTGCTCATTGCGTTGCGAGGAGGATTTTATATATTCTAGGAGTTGTTGTTGGAGAACATAATACATGGGCAATTAACGATAAGGCAACTCAACTTTATCTTATTGATGATATAATCGTACATCCGAATTAT------AGGCCAAAATTAAACGATTTAGCTGTTATAAAATTGCAGAAGAGGTTAAAATATTCTATGAGAATTGGTCCAGCTTGTCTTTTCTATTACATGCAGCGATTTGTAGACACTGTTGTTACAGCTGTAGGATGGGGTCTTACGAATTTTTATGGTGTCAAGTCTGAAGTTTTGAGAAAAGTCGATTTGCATGTAGTTTCAATGAAGAAATGCGTCAAGTATCAC---TTTCTGGCTACACCTAAGCAACTTTGTACATTCGAT---ATGGGAAAGGATGCTTGCCAGTTCGACAGTGGTGGTCCAATTTTATGGCAAAATCCAAAACTTGGAGTCATCAATTATGGAAGAACATGTGCC---GATGAAGCTCCTGGTGTTAACTTGAGAGTCACTAGTTATTTAGATTTTATTACAAGATCAACACCTGGAGAAATA
>VSP1
ATGGCATCGGCTCAAGATGCACTGCCATGTATTAATCCTTTGGGATCCAATGGTCTTTGCATAAATATTAAACAATGTCAATGTGGTACCAGTTATGGAGAATATGACAGAATTGTTAACGGTGTACCGGCAACATTGGGCAGTTGGCCATGGATAACAGCTTTAGGTTATCGCAGTAAATTTCTTTGTGGTGGAGCTTTAATTTCTGTTCGACATGTTGTCACTGCAGGACATTGTGTTTATCAA---CGAAATGATTTATTTATGGCACGTCTCGGAGATTTGGATTTGAATAGTACCACAGATGCTGATCCTATTGACATTTTAATAGAAAATAAAATTCTACATCCAAAATACAATCCAACGAGTTATACCAATGATATTGCTATTATTAAATTAGCAGAAGACGTTCCATTTTCACGGAATATTCATCCCATTTGTTTACCTATTATCGAGCCATTACATTCTAATGAATTCCCTTTCATTGCTGGATGGGGAGCAGTTTATTTCAATGGTCCATCGAGTAGTCGTCTTTTAGAATTACAAATTCCTGTAGTTAACCAAGAAACATGCAAAAATTCATTTAAAGCAGTTATAGACGATCGTATTATATGTGCTGGTTTTGCTGGTGGAAAAGATGCGTGCCAAGGTGACAGTGGTGGACCATTGATGAAAAGCTATTATCTCATTGGAGTTGTATCTTATGGATATCGATGTGCAGAACCTGGTTATCCTGGAGTTTATTCGAAAGTTTCGTCCTTCCTTAATTTTATTATAGAAAATTTAATA---------
>VSP11
ATGTACACCCAAGAATTAAAACCAAATGTTAATTATTATGTGTATAATCCTGATTATCCAAATTATTACATAGGAGAGCATTGTAGATGTGGTTGGAAGAATCCGTCGAGAATCGTAGGCGGTGTTGAAACAGGAGTAAATGAATATCCTATGATGGCTGGTATTGTACATCTTGATACACTTTATTGTGGTGCAACTATAATAACTCCACAACATGTATTAACGGCGGCTCATTGCGTTGCGTTGAAGAGTTTATATATTTTAGGAGTTATTGTTGGAGAACATAATATACGGGCAATTAATAATAAGACGACTCGACTTTACCTTATCGATGATATAATCGTACATCCGAATTAT------AGGCCAAAATTGAACGATTTAGCGGTTATTAAATTGCAGAAGAGATTAGAATATTCCATGAGAATTGGTCCAGCTTGTCTTTTTTATTACACGTGGCGATTTACAGGCACTGTTGTTACAGCTGTAGGTTGGGGTCATACGAATTTTTATGGTATCAAGTCTGAAGTTTTAAGAAAAGTCGATTTGCATGTAATTTCAATGAAGGAATGTATTAAGTATCAC---TTTCTGGCTACATGTAAGCAACTTTGTACATTTGAT---ATAGGAAAGGATGCTTGTCAGTTCGACAGTGGTGGTCCAATTTTATGGCAAAATCCAAAACTTGGAGTTATCAATTATGGAAGAACATGTGCC---GATGAAGCTCCTGGTGTTAACTTAAGAGTTACTAGTTATTTAGATTTTATTAGAAGGTCAACACCCGAAGAAACA
>VSP8
ATGTACACCCAAGAATTAAAACCAAATGTTAATTATTATGTGTATAATCCTGATTATCCAAATTATTACATAGGAGAGCATTGTAGATGTGGTTGGAAGAATCCGTCGAGAATCGTAGGCGGTGTTGAAACAGGAGTAAATGAATATCCTATGATGGCTGGTATTGTACATCTTGATACACTTTATTGTGGTGCAACTATAATAACTCCACAACATGTATTAACGGCGGCTCATTGCGTTGCGTTGAAGAGTTTATATATTTTAGGAGTTATTGTTGGAGAACATAATATACGGGCAATTAATAATAAGACGACTCGACTTTACCTTATCGATGATATAATCGTACATCCGAATTAT------AGGCCAAAATTGAACGATTTAGCGGTTATTAAATTGCAGAAGAGATTAGAATATTCCATGAGAATTGGTCCAGCTTGTCTTTTTTATTACACGTGGCGATTTACAGGCACTGTTGTTACAGCTGTAGGTTGGGGTCATACGAATTTTTATGGTATCAAGTCTGAAGTTTTAAGAAAAGTCGATTTGCATGTAATTTCAATGAAGGAATGTATTAAGTATCAC---TTTCTGGCTACATGTAAGCAACTTTGTACATTTGAT---ATAGGAAAGGATGCTTGTCAGTTCGACAGTGGTGGTCCAATTTTATGGCAAAATCCAAAACTTGGAGTTATCAATTATGGAAGAACATGTGCC---GATGAAGCTCCTGGTGTTAACTTAAGAGTTACTAGTTATTTAGATTTTATTAGAAGGTCAACACCCGGTAAGATT
>VSP9
---TTCTATCAAGATTTAGAACCAAACATTAATTATTACGTATATAATCCAGATTATCCAGATTATTATACAGGAGAACATTGTAAATGCGGTTGGAAGAATCCGTCTAGAATCGTAGGTGGTGTTGAAACAGGAGTAAACGAATATCCTATGATGGCTGGTATTGTAAGTTTTGAAACATTATTTTGCGGTGCAACTATAATAAGTCCGTACTATGTATTAACGGCAGCTCATTGCGTTAAACCATACAATTCATCTAATTTAGGAATCATTGTTGGAGAACATAACGTAAAGACAGGTAACGAAGATGTAACTCGACTTCATATGGTTGACAAAGTAATCATACATCCGGAATAT------CAGACAAAGAAAAATGATATAGCGATTATTAAATCACAATCGAAATTTGAATATTCCATGAAAGTTGGACCTGTATGTCTTTTTTATTACATACAAAAATTTACCAATCAGATTGTTACAGCTTTAGGTTGGGGTACAACCAGTTTTGGTGGTCCCAAGTCTGACGTTCTGATGAAAGTCGATTTGCATGTCATATCAACGAAGCAATGTGTTCAGAAATTT---CCCAAAGTTACGAATAATCAACTTTGTACGTTTGAT---AAGGGAAAGGATGCTTGTCAGTTCGACAGTGGCGGTCCAATTTTATGGCAAAATTCAAGGCTTGGAATAATCAGTTATGGTTCAACCTGTGCC---GATAATAGTCCCGGTGTTAACACGAAAATCTCCAATTATTTAGATTTTATTGTGAAATCGACACCTGGAGAAACA
