# Supplementary material for: Stings on wings: Proteotranscriptomic and biochemical profiling of the lesser banded hornet (Vespa affinis) venom
Source: Front Mol Biosci. 2022 Dec 19;9:1066793. doi: 10.3389/fmolb.2022.1066793 (PMC9806352; doi:10.3389/fmolb.2022.1066793)
Supplement: Supplementary file 3 [file DataSheet2.ZIP]

Archive with 285 entries (281 files):
- HTML/
- HTML/export.css
- HTML/peptides.html
- HTML/img/
- HTML/img/cov_2403.png
- HTML/img/cov_117.png
- HTML/img/cov_103.png
- HTML/img/cov_301.png
- HTML/img/cov_90.png
- HTML/img/cov_329.png
- HTML/img/cov_261.png
- HTML/img/cov_249.png
- HTML/img/cov_738.png
- HTML/img/cov_248.png
- HTML/img/ScorePlotFigure1601598634069930957.png
- HTML/img/cov_328.png
- HTML/img/cov_300.png
- HTML/img/cov_91.png
- HTML/img/cov_52.png
- HTML/img/FeatureMzHistogram2380740725532930224.png
- HTML/img/cov_100.png
- HTML/img/cov_128.png
- HTML/img/cov_50.png
- HTML/img/cov_302.png
- HTML/img/cov_712.png
- HTML/img/cov_288.png
- HTML/img/cov_86.png
- HTML/img/cov_92.png
- HTML/img/cov_303.png
- HTML/img/cov_45.png
- HTML/img/cov_51.png
- HTML/img/cov_129.png
- HTML/img/cov_698.png
- HTML/img/cov_139.png
- HTML/img/cov_105.png
- HTML/img/cov_69.png
- HTML/img/ErrorCalibratedHistogram1712327621383594172.png
- HTML/img/cov_41.png
- HTML/img/cov_313.png
- HTML/img/cov_298.png
- HTML/img/cov_702.png
- HTML/img/cov_312.png
- HTML/img/cov_97.png
- HTML/img/cov_40.png
- HTML/img/cov_54.png
- HTML/img/cov_68.png
- HTML/img/cov_104.png
- HTML/img/cov_138.png
- HTML/img/cov_112.png
- HTML/img/cov_95.png
- HTML/img/cov_700.png
- HTML/img/cov_701.png
- HTML/img/cov_57.png
- HTML/img/cov_43.png
- HTML/img/cov_148.png
- HTML/img/cov_24.png
- HTML/img/cov_30.png
- HTML/img/cov_376.png
- HTML/img/cov_1545.png
- HTML/img/cov_1586.png
- HTML/img/cov_2266.png
- HTML/img/cov_766.png
- HTML/img/cov_767.png
- HTML/img/cov_2273.png
- HTML/img/cov_2267.png
- HTML/img/cov_968.png
- HTML/img/cov_1587.png
- HTML/img/cov_439.png
- HTML/img/cov_363.png
- HTML/img/cov_19.png
- HTML/img/cov_31.png
- HTML/img/cov_25.png
- HTML/img/cov_149.png
- HTML/img/cov_175.png
- HTML/img/cov_2313.png
- HTML/img/cov_188.png
- HTML/img/cov_2311.png
- HTML/img/cov_27.png
- HTML/img/cov_1368.png
- HTML/img/cov_413.png
- HTML/img/cov_349.png
- HTML/img/cov_1585.png
- HTML/img/cov_229.png
- HTML/img/cov_2271.png
- HTML/img/cov_2265.png
- HTML/img/cov_765.png
- HTML/img/cov_759.png
- HTML/img/cov_764.png
- HTML/img/cov_2270.png
- HTML/img/cov_2258.png
- HTML/img/cov_228.png
- HTML/img/cov_348.png
- HTML/img/cov_412.png
- HTML/img/cov_360.png
- HTML/img/cov_1369.png
- HTML/img/cov_26.png
- HTML/img/cov_32.png
- HTML/img/cov_2310.png
- HTML/img/cov_2314.png
- HTML/img/cov_2328.png
- HTML/img/cov_166.png
- HTML/img/cov_358.png
- HTML/img/cov_364.png
- HTML/img/cov_238.png
- HTML/img/cov_2260.png
- HTML/img/cov_760.png
- HTML/img/cov_761.png
- HTML/img/cov_2261.png
- HTML/img/DenovoFDRCurveFigure4716994871203850499.png
- HTML/img/cov_365.png
- HTML/img/cov_359.png
- HTML/img/cov_173.png
- HTML/img/cov_167.png
- HTML/img/cov_2315.png
- HTML/img/cov_2301.png
- HTML/img/cov_2317.png
- HTML/img/cov_171.png
- HTML/img/cov_21.png
- HTML/img/cov_35.png
- HTML/img/FeatureRtHistogram8784400061360296103.png
- HTML/img/cov_1385.png
- HTML/img/cov_213.png
- HTML/img/ScoreHistogram4281511531758126763.png
- HTML/img/cov_763.png
- HTML/img/cov_2289.png
- HTML/img/cov_762.png
- HTML/img/cov_2262.png
- HTML/img/cov_428.png
- HTML/img/cov_170.png
- HTML/img/cov_158.png
- HTML/img/cov_2316.png
- HTML/img/cov_182.png
- HTML/img/cov_814.png
- HTML/img/cov_2327.png
- HTML/img/cov_155.png
- HTML/img/cov_141.png
- HTML/img/cov_169.png
- HTML/img/cov_39.png
- HTML/img/cov_357.png
- HTML/img/cov_431.png
- HTML/img/cov_343.png
- HTML/img/FDRFigure243534934204043203.png
- HTML/img/cov_237.png
- HTML/img/cov_6.png
- HTML/img/cov_2284.png
- HTML/img/cov_2291.png
- HTML/img/cov_236.png
- HTML/img/cov_356.png
- HTML/img/cov_430.png
- HTML/img/cov_168.png
- HTML/img/cov_140.png
- HTML/img/cov_154.png
- HTML/img/cov_2326.png
- HTML/img/cov_815.png
- HTML/img/cov_183.png
- HTML/img/cov_2318.png
- HTML/img/cov_2324.png
- HTML/img/cov_156.png
- HTML/img/cov_630.png
- HTML/img/cov_383.png
- HTML/img/cov_12.png
- HTML/img/ErrorPlotFigure1654546958493341374.png
- HTML/img/cov_432.png
- HTML/img/cov_368.png
- HTML/img/cov_546.png
- HTML/img/cov_2278.png
- HTML/img/cov_2279.png
- HTML/img/cov_547.png
- HTML/img/cov_355.png
- HTML/img/cov_157.png
- HTML/img/cov_143.png
- HTML/img/cov_2325.png
- HTML/img/cov_2319.png
- HTML/img/cov_2321.png
- HTML/img/cov_184.png
- HTML/img/cov_2309.png
- HTML/img/cov_190.png
- HTML/img/cov_147.png
- HTML/img/cov_153.png
- HTML/img/cov_1370.png
- HTML/img/cov_379.png
- HTML/img/cov_345.png
- HTML/img/cov_231.png
- HTML/img/cov_2269.png
- HTML/img/cov_2296.png
- HTML/img/cov_2268.png
- HTML/img/cov_1588.png
- HTML/img/cov_350.png
- HTML/img/cov_344.png
- HTML/img/cov_378.png
- HTML/img/cov_16.png
- HTML/img/cov_152.png
- HTML/img/cov_146.png
- HTML/img/cov_2320.png
- HTML/img/cov_187.png
- HTML/img/cov_144.png
- HTML/img/cov_28.png
- HTML/img/cov_1367.png
- HTML/img/cov_14.png
- HTML/img/FeatureIntensityDistributionHistogram329112937019771352.png
- HTML/img/cov_352.png
- HTML/img/cov_346.png
- HTML/img/cov_3.png
- HTML/img/cov_2280.png
- HTML/img/cov_2257.png
- HTML/img/cov_2.png
- HTML/img/cov_347.png
- HTML/img/cov_384.png
- HTML/img/cov_390.png
- HTML/img/cov_1366.png
- HTML/img/cov_29.png
- HTML/img/cov_145.png
- HTML/img/cov_151.png
- HTML/img/cov_192.png
- HTML/img/cov_693.png
- HTML/img/cov_136.png
- HTML/img/cov_452.png
- HTML/img/cov_99.png
- HTML/img/cov_254.png
- HTML/img/cov_269.png
- HTML/img/cov_282.png
- HTML/img/cov_453.png
- HTML/img/cov_484.png
- HTML/img/cov_73.png
- HTML/img/cov_123.png
- HTML/img/cov_137.png
- HTML/img/cov_862.png
- HTML/img/cov_692.png
- HTML/img/cov_135.png
- HTML/img/cov_109.png
- HTML/img/cov_71.png
- HTML/img/cov_65.png
- HTML/img/cov_59.png
- HTML/img/cov_337.png
- HTML/img/cov_257.png
- HTML/img/cov_914.png
- HTML/img/cov_733.png
- HTML/img/cov_281.png
- HTML/img/cov_58.png
- HTML/img/cov_64.png
- HTML/img/cov_108.png
- HTML/img/cov_134.png
- HTML/img/cov_691.png
- HTML/img/cov_859.png
- HTML/img/cov_695.png
- HTML/img/cov_118.png
- HTML/img/cov_2395.png
- HTML/img/cov_124.png
- HTML/img/cov_130.png
- HTML/img/cov_656.png
- HTML/img/cov_74.png
- HTML/img/cov_60.png
- HTML/img/cov_326.png
- HTML/img/cov_332.png
- HTML/img/cov_252.png
- HTML/img/cov_246.png
- HTML/img/cov_736.png
- HTML/img/cov_247.png
- HTML/img/cov_333.png
- HTML/img/cov_61.png
- HTML/img/cov_1306.png
- HTML/img/cov_131.png
- HTML/img/cov_125.png
- HTML/img/cov_2394.png
- HTML/img/cov_119.png
- HTML/img/cov_694.png
- HTML/img/cov_696.png
- HTML/img/cov_2396.png
- HTML/img/cov_127.png
- HTML/img/cov_63.png
- HTML/img/cov_331.png
- HTML/img/cov_287.png
- HTML/img/cov_442.png
- HTML/img/cov_330.png
- HTML/img/q.png
- HTML/img/cov_89.png
- HTML/img/cov_62.png
- HTML/img/cov_126.png
- HTML/img/cov_132.png
- HTML/img/cov_697.png
- HTML/protein.html
- __MACOSX/
- __MACOSX/HTML/
- __MACOSX/HTML/._protein.html
- __MACOSX/._HTML
